# Supplementary material for: 1,1′-[(1E,11E)-5,8-Dioxa-2,11-diazo­nia­dodeca-1,11-diene-1,12-di­yl]dinaph­thal­en-2-olate
Source: Acta Crystallogr Sect E Struct Rep Online. 2011 Apr 7;67(Pt 5):o1074. doi: 10.1107/S1600536811012219 (PMC3089111; doi:10.1107/S1600536811012219)
Supplement: Supplementary file 1 [file e-67-o1074-sup1.cif]

##############################################################################
#                                                                            #
# This CIF contains the data in a paper accepted for publication in          #
# Acta Crystallographica Section E. It conforms to the requirements of       #
# Notes for Authors for Acta Crystallographica Section E, and has been       #
# peer reviewed under the auspices of the IUCr Commission on Journals.       #
#                                                                            #
# Full details of the Crystallographic Information File format               #
# are given in the paper "The Crystallographic Information File (CIF):       #
# a New Standard Archive File for Crystallography" by S. R. Hall, F. H.      #
# Allen and I. D. Brown [Acta Cryst. (1991), A47, 655-685].                  #
#                                                                            #
# The current version of the core CIF dictionary is obtainable from          #
# ftp://ftp.iucr.org/pub/cif_core.dic.                                       #
#                                                                            #
# Software is freely available for graphical display of the structure(s)     #
# in this CIF. For information consult the CIF software page                 #
# http://www.iucr.org/resources/cif/software.                                #
#                                                                            #
# This file may be used for bona fide research purposes within the           #
# scientific community so long as proper attribution is given to the journal # 
# article from which it was obtained.                                        #
#                                                                            #
##############################################################################
data_I
_audit_creation_method     SHELXL-97
_chemical_name_systematic
;
1,1'-[(1<i>E</i>,11<i>E</i>)-5,8-Dioxa-2,11-diazoniadodeca-1,11-diene-\
1,12-diyl]dinaphthalen-2-olate
;
_chemical_name_common     ?
_chemical_formula_moiety     'C28 H28 N2 O4'
_chemical_formula_sum     'C28 H28 N2 O4'
_chemical_formula_weight     456.52
_chemical_melting_point     ?
_symmetry_cell_setting     orthorhombic
_symmetry_space_group_name_H-M     'P c c a '
_symmetry_space_group_name_Hall     '-P 2a 2ac'
loop_
    _symmetry_equiv_pos_as_xyz
    'x, y, z'
    '-x+1/2, -y, z'
    '-x, y, -z+1/2'
    'x+1/2, -y, -z+1/2'
    '-x, -y, -z'
    'x-1/2, y, -z'
    'x, -y, z-1/2'
    '-x-1/2, y, z-1/2'
_cell_length_a     44.704(4)
_cell_length_b     6.3576(6)
_cell_length_c     8.2074(9)
_cell_angle_alpha     90.00
_cell_angle_beta     90.00
_cell_angle_gamma     90.00
_cell_volume     2332.6(4)
_cell_formula_units_Z     4
_cell_measurement_reflns_used     1398
_cell_measurement_theta_min     2.734
_cell_measurement_theta_max     22.6135
_cell_measurement_temperature     298(2)
_exptl_crystal_description     block
_exptl_crystal_colour     yellow
_exptl_crystal_size_max     0.50
_exptl_crystal_size_mid     0.37
_exptl_crystal_size_min     0.11
_exptl_crystal_density_diffrn     1.300
_exptl_crystal_density_meas     ?
_exptl_crystal_density_method     'not measured'
_exptl_crystal_F_000     968
_exptl_absorpt_coefficient_mu     0.087
_exptl_absorpt_correction_type     multi-scan
_exptl_absorpt_process_details     '(<i>SADABS</i>; Bruker, 2009)'
_exptl_absorpt_correction_T_min     0.9577
_exptl_absorpt_correction_T_max     0.9905
_exptl_special_details
;
;
_diffrn_ambient_temperature     298(2)
_diffrn_radiation_type     MoK\a
_diffrn_radiation_wavelength     0.71073
_diffrn_radiation_source     'fine-focus sealed tube'
_diffrn_radiation_monochromator     graphite
_diffrn_measurement_device_type     'Bruker SMART APEX CCD area-detector'
_diffrn_measurement_method     'phi and omega scans'
_diffrn_detector_area_resol_mean     ?
_diffrn_reflns_number     9099
_diffrn_reflns_av_R_equivalents     0.0807
_diffrn_reflns_av_sigmaI/netI     0.0665
_diffrn_reflns_theta_min     1.82
_diffrn_reflns_theta_max     25.02
_diffrn_reflns_theta_full     25.02
_diffrn_measured_fraction_theta_max     0.999
_diffrn_measured_fraction_theta_full     0.999
_diffrn_reflns_limit_h_min     -53
_diffrn_reflns_limit_h_max     28
_diffrn_reflns_limit_k_min     -7
_diffrn_reflns_limit_k_max     7
_diffrn_reflns_limit_l_min     -9
_diffrn_reflns_limit_l_max     9
_diffrn_standards_number     ?
_diffrn_standards_interval_count     ?
_diffrn_standards_interval_time     ?
_diffrn_standards_decay_%     ?
_reflns_number_total     2060
_reflns_number_gt     1162
_reflns_threshold_expression     >2sigma(I)
_refine_ls_structure_factor_coef     Fsqd
_refine_ls_matrix_type     full
_refine_ls_R_factor_all     0.1206
_refine_ls_R_factor_gt     0.0677
_refine_ls_wR_factor_gt     0.1864
_refine_ls_wR_factor_ref     0.2235
_refine_ls_goodness_of_fit_ref     1.000
_refine_ls_restrained_S_all     1.000
_refine_ls_number_reflns     2060
_refine_ls_number_parameters     155
_refine_ls_number_restraints     0
_refine_ls_hydrogen_treatment     constr
_refine_ls_weighting_scheme     calc
_refine_ls_weighting_details
         'calc w=1/[\s^2^(Fo^2^)+(0.0880P)^2^+3.8548P] where P=(Fo^2^+2Fc^2^)/3'
_atom_sites_solution_hydrogens     geom
_atom_sites_solution_primary     direct
_atom_sites_solution_secondary     difmap
_refine_ls_shift/su_max     0.000
_refine_ls_shift/su_mean     0.000
_refine_diff_density_max     0.210
_refine_diff_density_min     -0.192
_refine_ls_extinction_method     SHELXL
_refine_ls_extinction_coef     0.0055(16)
_refine_ls_extinction_expression
                                  'Fc^*^=kFc[1+0.001xFc^2^\l^3^/sin(2\q)]^-1/4^'
loop_
    _atom_type_symbol
    _atom_type_description
    _atom_type_scat_dispersion_real
    _atom_type_scat_dispersion_imag
    _atom_type_scat_source
    'C' 'C' 0.0033 0.0016
                         'International Tables Vol C Tables 4.2.6.8 and 6.1.1.4'
    'H' 'H' 0.0000 0.0000
                         'International Tables Vol C Tables 4.2.6.8 and 6.1.1.4'
    'O' 'O' 0.0106 0.0060
                         'International Tables Vol C Tables 4.2.6.8 and 6.1.1.4'
    'N' 'N' 0.0061 0.0033
                         'International Tables Vol C Tables 4.2.6.8 and 6.1.1.4'
_computing_data_collection     'APEX2 (Bruker, 2009)'
_computing_cell_refinement     'SAINT (Bruker, 2009)'
_computing_data_reduction     'SAINT (Bruker, 2009)'
_computing_structure_solution     'SHELXTL (Sheldrick, 2008)'
_computing_structure_refinement     'SHELXTL (Sheldrick, 2008)'
_computing_molecular_graphics     'SHELXTL (Sheldrick, 2008)'
_computing_publication_material     'SHELXTL (Sheldrick, 2008)'
loop_
    _atom_site_type_symbol
    _atom_site_label
    _atom_site_fract_x
    _atom_site_fract_y
    _atom_site_fract_z
    _atom_site_U_iso_or_equiv
    _atom_site_adp_type
    _atom_site_calc_flag
    _atom_site_refinement_flags
    _atom_site_occupancy
    _atom_site_symmetry_multiplicity
    _atom_site_disorder_assembly
    _atom_site_disorder_group
    N N1 0.16369(7) 0.4462(5) 0.0795(4) 0.0479(10) Uani d . 1 1 . .
    H H1A 0.1720 0.5537 0.1239 0.058 Uiso calc R 1 1 . .
    C C2 0.11853(8) 0.6454(6) 0.0728(5) 0.0370(9) Uani d . 1 1 . .
    O O1 0.15974(7) 0.8123(5) 0.2021(4) 0.0628(10) Uani d . 1 1 . .
    O O2 0.22075(6) 0.4082(5) 0.2116(4) 0.0541(9) Uani d . 1 1 . .
    C C11 0.08741(8) 0.6581(6) 0.0253(5) 0.0388(10) Uani d . 1 1 . .
    C C1 0.13580(8) 0.4646(6) 0.0400(5) 0.0402(10) Uani d . 1 1 . .
    H H1 0.1266 0.3525 -0.0129 0.048 Uiso calc R 1 1 . .
    C C6 0.07056(9) 0.8373(6) 0.0703(5) 0.0464(11) Uani d . 1 1 . .
    C C3 0.13216(10) 0.8124(6) 0.1618(5) 0.0463(11) Uani d . 1 1 . .
    C C10 0.07267(8) 0.5045(7) -0.0672(5) 0.0469(11) Uani d . 1 1 . .
    H H10 0.0832 0.3861 -0.1007 0.056 Uiso calc R 1 1 . .
    C C12 0.18209(9) 0.2620(7) 0.0560(6) 0.0505(12) Uani d . 1 1 . .
    H H12A 0.1941 0.2793 -0.0415 0.061 Uiso calc R 1 1 . .
    H H12B 0.1694 0.1397 0.0410 0.061 Uiso calc R 1 1 . .
    C C4 0.11373(10) 0.9880(7) 0.2060(6) 0.0557(12) Uani d . 1 1 . .
    H H4 0.1220 1.0978 0.2657 0.067 Uiso calc R 1 1 . .
    C C5 0.08502(10) 0.9976(7) 0.1636(5) 0.0550(12) Uani d . 1 1 . .
    H H5 0.0739 1.1138 0.1962 0.066 Uiso calc R 1 1 . .
    C C8 0.02674(10) 0.6990(9) -0.0632(6) 0.0650(14) Uani d . 1 1 . .
    H H8 0.0067 0.7120 -0.0922 0.078 Uiso calc R 1 1 . .
    C C7 0.04054(10) 0.8504(8) 0.0252(6) 0.0572(13) Uani d . 1 1 . .
    H H7 0.0296 0.9677 0.0571 0.069 Uiso calc R 1 1 . .
    C C9 0.04327(9) 0.5238(8) -0.1096(6) 0.0553(12) Uani d . 1 1 . .
    H H9 0.0342 0.4182 -0.1703 0.066 Uiso calc R 1 1 . .
    C C13 0.20210(9) 0.2282(7) 0.1994(6) 0.0566(13) Uani d . 1 1 . .
    H H13A 0.1903 0.2115 0.2979 0.068 Uiso calc R 1 1 . .
    H H13B 0.2141 0.1027 0.1840 0.068 Uiso calc R 1 1 . .
    C C14 0.24105(8) 0.4015(7) 0.3430(5) 0.0507(12) Uani d . 1 1 . .
    H H14A 0.2542 0.2808 0.3319 0.061 Uiso calc R 1 1 . .
    H H14B 0.2302 0.3884 0.4449 0.061 Uiso calc R 1 1 . .
loop_
    _atom_site_aniso_label
    _atom_site_aniso_U_11
    _atom_site_aniso_U_22
    _atom_site_aniso_U_33
    _atom_site_aniso_U_12
    _atom_site_aniso_U_13
    _atom_site_aniso_U_23
    N1 0.0378(17) 0.048(2) 0.059(2) -0.0032(15) -0.0074(17) 0.0003(19)
    C2 0.041(2) 0.035(2) 0.035(2) -0.0033(17) -0.0019(18) 0.0031(18)
    O1 0.066(2) 0.0485(19) 0.074(2) -0.0125(15) -0.0256(18) 0.0002(17)
    O2 0.0413(15) 0.064(2) 0.057(2) -0.0092(14) -0.0097(14) 0.0128(16)
    C11 0.042(2) 0.042(2) 0.032(2) 0.0007(18) 0.0030(18) 0.0051(19)
    C1 0.039(2) 0.042(2) 0.040(2) -0.0059(17) -0.0017(19) 0.0059(19)
    C6 0.054(2) 0.043(2) 0.043(3) 0.000(2) 0.007(2) 0.004(2)
    C3 0.059(3) 0.037(2) 0.043(3) -0.006(2) -0.005(2) 0.004(2)
    C10 0.043(2) 0.050(2) 0.049(3) -0.003(2) -0.004(2) -0.003(2)
    C12 0.040(2) 0.054(3) 0.057(3) 0.000(2) -0.003(2) -0.003(2)
    C4 0.081(3) 0.041(2) 0.046(3) -0.011(3) -0.004(3) -0.002(2)
    C5 0.074(3) 0.043(3) 0.049(3) 0.006(2) 0.006(2) 0.001(2)
    C8 0.040(2) 0.091(4) 0.064(3) 0.005(3) -0.001(2) 0.001(3)
    C7 0.052(3) 0.061(3) 0.059(3) 0.017(2) 0.008(2) 0.005(3)
    C9 0.045(2) 0.068(3) 0.053(3) -0.001(2) -0.006(2) -0.005(3)
    C13 0.047(2) 0.054(3) 0.069(3) 0.000(2) -0.011(2) 0.004(3)
    C14 0.044(2) 0.067(3) 0.042(3) 0.004(2) -0.003(2) 0.005(2)
loop_
    _geom_bond_atom_site_label_1
    _geom_bond_atom_site_label_2
    _geom_bond_site_symmetry_2
    _geom_bond_distance
    _geom_bond_publ_flag
    N1 C1 . 1.294(4) ?
    N1 C12 . 1.444(5) ?
    N1 H1A . 0.8600 ?
    C2 C1 . 1.410(5) ?
    C2 C3 . 1.426(5) ?
    C2 C11 . 1.447(5) ?
    O1 C3 . 1.276(5) ?
    O2 C14 . 1.410(5) ?
    O2 C13 . 1.420(5) ?
    C11 C10 . 1.402(5) ?
    C11 C6 . 1.415(5) ?
    C1 H1 . 0.9300 ?
    C6 C7 . 1.394(6) ?
    C6 C5 . 1.429(6) ?
    C3 C4 . 1.434(6) ?
    C10 C9 . 1.365(5) ?
    C10 H10 . 0.9300 ?
    C12 C13 . 1.494(6) ?
    C12 H12A . 0.9700 ?
    C12 H12B . 0.9700 ?
    C4 C5 . 1.331(6) ?
    C4 H4 . 0.9300 ?
    C5 H5 . 0.9300 ?
    C8 C7 . 1.354(7) ?
    C8 C9 . 1.390(6) ?
    C8 H8 . 0.9300 ?
    C7 H7 . 0.9300 ?
    C9 H9 . 0.9300 ?
    C13 H13A . 0.9700 ?
    C13 H13B . 0.9700 ?
    C14 C14 2_565 1.486(8) ?
    C14 H14A . 0.9700 ?
    C14 H14B . 0.9700 ?
loop_
    _geom_angle_atom_site_label_1
    _geom_angle_atom_site_label_2
    _geom_angle_atom_site_label_3
    _geom_angle_site_symmetry_1
    _geom_angle_site_symmetry_3
    _geom_angle
    _geom_angle_publ_flag
    C1 N1 C12 . . 126.1(4) ?
    C1 N1 H1A . . 117.0 ?
    C12 N1 H1A . . 117.0 ?
    C1 C2 C3 . . 118.1(3) ?
    C1 C2 C11 . . 121.4(3) ?
    C3 C2 C11 . . 120.5(4) ?
    C14 O2 C13 . . 114.1(3) ?
    C10 C11 C6 . . 116.9(4) ?
    C10 C11 C2 . . 124.0(4) ?
    C6 C11 C2 . . 119.1(4) ?
    N1 C1 C2 . . 123.6(4) ?
    N1 C1 H1 . . 118.2 ?
    C2 C1 H1 . . 118.2 ?
    C7 C6 C11 . . 119.4(4) ?
    C7 C6 C5 . . 122.3(4) ?
    C11 C6 C5 . . 118.2(4) ?
    O1 C3 C2 . . 123.1(4) ?
    O1 C3 C4 . . 119.3(4) ?
    C2 C3 C4 . . 117.6(4) ?
    C9 C10 C11 . . 121.9(4) ?
    C9 C10 H10 . . 119.1 ?
    C11 C10 H10 . . 119.1 ?
    N1 C12 C13 . . 110.7(4) ?
    N1 C12 H12A . . 109.5 ?
    C13 C12 H12A . . 109.5 ?
    N1 C12 H12B . . 109.5 ?
    C13 C12 H12B . . 109.5 ?
    H12A C12 H12B . . 108.1 ?
    C5 C4 C3 . . 121.6(4) ?
    C5 C4 H4 . . 119.2 ?
    C3 C4 H4 . . 119.2 ?
    C4 C5 C6 . . 122.9(4) ?
    C4 C5 H5 . . 118.6 ?
    C6 C5 H5 . . 118.6 ?
    C7 C8 C9 . . 118.3(4) ?
    C7 C8 H8 . . 120.8 ?
    C9 C8 H8 . . 120.8 ?
    C8 C7 C6 . . 122.6(4) ?
    C8 C7 H7 . . 118.7 ?
    C6 C7 H7 . . 118.7 ?
    C10 C9 C8 . . 120.9(5) ?
    C10 C9 H9 . . 119.5 ?
    C8 C9 H9 . . 119.5 ?
    O2 C13 C12 . . 106.9(4) ?
    O2 C13 H13A . . 110.3 ?
    C12 C13 H13A . . 110.3 ?
    O2 C13 H13B . . 110.3 ?
    C12 C13 H13B . . 110.3 ?
    H13A C13 H13B . . 108.6 ?
    O2 C14 C14 . 2_565 108.7(3) ?
    O2 C14 H14A . . 109.9 ?
    C14 C14 H14A 2_565 . 109.9 ?
    O2 C14 H14B . . 109.9 ?
    C14 C14 H14B 2_565 . 109.9 ?
    H14A C14 H14B . . 108.3 ?
loop_
    _geom_torsion_atom_site_label_1
    _geom_torsion_atom_site_label_2
    _geom_torsion_atom_site_label_3
    _geom_torsion_atom_site_label_4
    _geom_torsion_site_symmetry_1
    _geom_torsion_site_symmetry_2
    _geom_torsion_site_symmetry_3
    _geom_torsion_site_symmetry_4
    _geom_torsion
    _geom_torsion_publ_flag
    C1 C2 C11 C10 . . . . -5.6(6) ?
    C3 C2 C11 C10 . . . . 177.6(4) ?
    C1 C2 C11 C6 . . . . 175.9(4) ?
    C3 C2 C11 C6 . . . . -0.9(6) ?
    C12 N1 C1 C2 . . . . 177.0(4) ?
    C3 C2 C1 N1 . . . . -3.4(6) ?
    C11 C2 C1 N1 . . . . 179.8(4) ?
    C10 C11 C6 C7 . . . . 1.5(6) ?
    C2 C11 C6 C7 . . . . -179.9(4) ?
    C10 C11 C6 C5 . . . . -179.5(4) ?
    C2 C11 C6 C5 . . . . -0.9(6) ?
    C1 C2 C3 O1 . . . . 5.5(6) ?
    C11 C2 C3 O1 . . . . -177.7(4) ?
    C1 C2 C3 C4 . . . . -175.0(4) ?
    C11 C2 C3 C4 . . . . 1.8(6) ?
    C6 C11 C10 C9 . . . . -1.3(6) ?
    C2 C11 C10 C9 . . . . -179.8(4) ?
    C1 N1 C12 C13 . . . . -140.1(4) ?
    O1 C3 C4 C5 . . . . 178.5(4) ?
    C2 C3 C4 C5 . . . . -1.1(7) ?
    C3 C4 C5 C6 . . . . -0.8(7) ?
    C7 C6 C5 C4 . . . . -179.3(5) ?
    C11 C6 C5 C4 . . . . 1.8(7) ?
    C9 C8 C7 C6 . . . . 0.3(7) ?
    C11 C6 C7 C8 . . . . -1.1(7) ?
    C5 C6 C7 C8 . . . . 180.0(4) ?
    C11 C10 C9 C8 . . . . 0.5(7) ?
    C7 C8 C9 C10 . . . . 0.0(7) ?
    C14 O2 C13 C12 . . . . 179.6(3) ?
    N1 C12 C13 O2 . . . . -61.2(5) ?
    C13 O2 C14 C14 . . . 2_565 -179.5(4) ?
loop_
    _geom_hbond_atom_site_label_D
    _geom_hbond_atom_site_label_H
    _geom_hbond_atom_site_label_A
    _geom_hbond_site_symmetry_A
    _geom_hbond_distance_DH
    _geom_hbond_distance_HA
    _geom_hbond_distance_DA
    _geom_hbond_angle_DHA
    N1 H1A O1 . 0.86 1.85 2.542(5) 136
    C14 H14B O2 7_566 0.97 2.58 3.382(5) 141
    C12 H12B O1 1_545 0.97 2.50 3.257(5) 134
data_global
_journal_date_recd_electronic     2011-03-22
_journal_date_accepted     2011-04-01
_journal_name_full     'Acta Crystallographica, Section E'
_journal_year     2011
_journal_volume     67
_journal_issue      5
_journal_page_first     o1074
_journal_page_last     o1074
_journal_paper_category     QO
_journal_coeditor_code     CV5066
_publ_contact_author_name     'Prof. Meiju Niu'
_publ_contact_author_address
;
  Meiju Niu
  Shandong 252059
  People's Republic of China.
;
_publ_contact_author_email     niumeiju@163.com
_publ_contact_author_fax     '86 635 8239121'
_publ_contact_author_phone     '86 635 8230615'
_publ_section_title
;\
1,1'-[(1<i>E</i>,11<i>E</i>)-5,8-Dioxa-2,11-diazoniadodeca-1,11-diene-1,12-\
diyl]dinaphthalen-2-olate
;
loop_
    _publ_author_name
    _publ_author_address
    'Yanju Liu'
;
 State Key Laboratory of Water Environment Simulation
 School of Environment
 Beijing Normal University
 Beijing 100875
 People's Republic of China
;
    'Kai Liu'
;
 Dongchang College, Liaocheng University
 Shandong 252059
 People's Republic of China
;
    'Zhiqiang Cao'
;
 College of Chemistry and Chemical Engineering
 Liaocheng University
 Shandong 252059
 People's Republic of China
;
    'Meiju Niu'
;
 College of Chemistry and Chemical Engineering
 Liaocheng University
 Shandong 252059
 People's Republic of China
;
