# Supplementary material for: 1,1′-[(1E,11E)-5,8-Dioxa-2,11-diazo­nia­dodeca-1,11-diene-1,12-di­yl]dinaph­thal­en-2-olate
Source: Acta Crystallogr Sect E Struct Rep Online. 2011 Apr 7;67(Pt 5):o1074. doi: 10.1107/S1600536811012219 (PMC3089111; doi:10.1107/S1600536811012219)
Supplement: Supplementary file 2 [file e-67-o1074-Isup2.hkl]

# 
# h,k,l, Fc-squared, Fo-squared, sigma(Fo-squared) and status flag 
# 
data_I
_shelx_title ' 091122e in Pcca' 
_shelx_refln_list_code          4 
_shelx_F_calc_maximum      180.61 
_exptl_crystal_F_000       968.00 
_reflns_d_resolution_high  0.8402 
 
loop_ 
 _symmetry_equiv_pos_as_xyz 
 'x, y, z' 
 '-x+1/2, -y, z' 
 '-x, y, -z+1/2' 
 'x+1/2, -y, -z+1/2' 
 '-x, -y, -z' 
 'x-1/2, y, -z' 
 'x, -y, z-1/2' 
 '-x-1/2, y, z-1/2' 
 
_cell_length_a    44.7038 
_cell_length_b     6.3576 
_cell_length_c     8.2074 
_cell_angle_alpha  90.000 
_cell_angle_beta   90.000 
_cell_angle_gamma  90.000 
 
_shelx_F_squared_multiplier     1.000 
 
loop_ 
 _refln_index_h 
 _refln_index_k 
 _refln_index_l 
 _refln_F_squared_calc 
 _refln_F_squared_meas 
 _refln_F_squared_sigma 
 _refln_observed_status 
   4   0   0    16262.71    17690.96    751.22 o 
   6   0   0     2329.08     2211.66     70.68 o 
   8   0   0     2300.50     2168.80     70.22 o 
  10   0   0     4779.01     4680.76    148.51 o 
  12   0   0      128.26      121.91      8.89 o 
  14   0   0       43.22       27.13     11.08 o 
  16   0   0     2063.72     2034.73     69.54 o 
  18   0   0      812.41      799.82     32.35 o 
  20   0   0    10580.41    11143.29    350.53 o 
  22   0   0      384.61      426.98     29.27 o 
  24   0   0     8957.90     9978.03    317.15 o 
  26   0   0     2156.34     2368.67     84.80 o 
  28   0   0       27.40       32.49     11.59 o 
  30   0   0       52.06       77.31     15.28 o 
  32   0   0       65.24       77.05     15.49 o 
  34   0   0     1299.04     1238.48     64.51 o 
  36   0   0      131.50      147.39     27.66 o 
  38   0   0        0.01       -0.35     13.37 o 
  40   0   0      491.98      436.76     30.04 o 
  42   0   0       85.15       81.77     20.90 o 
  44   0   0     1596.39     1196.00     78.35 o 
  46   0   0       36.26       43.98     25.97 o 
  48   0   0      313.79      212.75     40.89 o 
  50   0   0      319.39      387.75     54.45 o 
  52   0   0      420.06      455.68     48.50 o 
   0   1   0    21788.70    20277.72    626.69 o 
   2   1   0     5165.05     4379.22     98.33 o 
   4   1   0     4356.36     3935.83    103.18 o 
   6   1   0        2.39        4.78      4.07 o 
   8   1   0      356.63      319.03     12.79 o 
  10   1   0     6242.07     5377.93    140.81 o 
  12   1   0       22.79       22.06      5.09 o 
  14   1   0      329.46      310.80     11.38 o 
  16   1   0      374.90      310.60     11.79 o 
  18   1   0      192.21      153.19      8.70 o 
  20   1   0     1349.58     1169.06     32.02 o 
  22   1   0      759.88      718.90     22.57 o 
  24   1   0      167.84      180.49     11.88 o 
  26   1   0      270.88      242.80     12.30 o 
  28   1   0       16.40       19.25      7.13 o 
  30   1   0       73.98       79.11     10.34 o 
  32   1   0       11.95       15.19      8.61 o 
  34   1   0      791.14      685.49     30.38 o 
  36   1   0      149.41      151.88     15.40 o 
  38   1   0       21.76       14.57     11.60 o 
  40   1   0        3.43       -9.20     11.42 o 
  42   1   0      454.20      406.68     39.02 o 
  44   1   0       18.79       17.29     13.44 o 
  46   1   0        3.86       -9.62     13.25 o 
  48   1   0       93.62       79.14     32.08 o 
  50   1   0      111.80       94.18     34.45 o 
  52   1   0       87.63       77.95     35.41 o 
   0   2   0      478.12      407.19     20.43 o 
   2   2   0     1846.43     1815.13     45.47 o 
   4   2   0     1175.12     1132.33     33.78 o 
   6   2   0     9890.08    10181.25    264.24 o 
   8   2   0      930.83      844.76     24.19 o 
  10   2   0     1455.33     1371.00     41.85 o 
  12   2   0       78.21       52.49      8.49 o 
  14   2   0      518.33      494.30     19.83 o 
  16   2   0      539.00      541.98     21.48 o 
  18   2   0     1438.09     1470.75     46.61 o 
  20   2   0      251.24      219.77     14.06 o 
  22   2   0      312.37      259.69     12.87 o 
  24   2   0      512.02      479.40     18.46 o 
  26   2   0      120.44      120.35     12.09 o 
  28   2   0      266.32      240.22     14.87 o 
  30   2   0       90.59      119.51     14.93 o 
  32   2   0      578.48      572.67     30.66 o 
  34   2   0      799.48      746.40     31.87 o 
  36   2   0      235.43      233.31     22.23 o 
  38   2   0      130.95      136.69     23.86 o 
  40   2   0      165.05      170.32     20.39 o 
  42   2   0      264.25      306.52     36.25 o 
  44   2   0       34.66       49.52     21.33 o 
  46   2   0       36.85       30.42     21.83 o 
  48   2   0        1.80       -1.83     18.96 o 
  50   2   0        0.00      -27.81     18.54 o 
   0   3   0     2488.05     2136.15     78.43 o 
   2   3   0        3.65        5.51      6.93 o 
   4   3   0      179.36      166.87     13.14 o 
   6   3   0     4891.24     4825.02    113.99 o 
   8   3   0     4284.43     4384.62    134.71 o 
  10   3   0    12145.65    12484.55    326.35 o 
  12   3   0       61.68      144.06     16.95 o 
  14   3   0     2770.25     2711.98     67.84 o 
  16   3   0       23.23       11.68     18.15 o 
  18   3   0       71.22       75.17     18.51 o 
  20   3   0      189.13      201.57     22.02 o 
  22   3   0       86.51       96.93     13.48 o 
  24   3   0      380.91      295.30     24.67 o 
  26   3   0        2.46       -2.64      9.50 o 
  28   3   0      464.76      392.94     21.87 o 
  30   3   0     3341.32     2935.94     88.33 o 
  32   3   0      159.62      225.04     22.48 o 
  34   3   0     4559.15     3730.57    245.14 o 
  36   3   0      848.91      708.79     80.24 o 
  38   3   0       65.18       39.74     18.83 o 
  40   3   0        0.05       -0.80     17.09 o 
  42   3   0        1.44      -12.57     16.53 o 
  44   3   0      116.69      119.40     25.71 o 
  46   3   0        3.53       -9.03     18.90 o 
  48   3   0       20.82       25.20     22.32 o 
   0   4   0      425.36      357.30     24.55 o 
   2   4   0       83.22       74.73     14.12 o 
   4   4   0      558.61      520.70     21.63 o 
   6   4   0      702.84      694.09     25.84 o 
   8   4   0      926.81      974.33     32.44 o 
  10   4   0      278.22      258.64     19.57 o 
  12   4   0       20.42        0.01      9.21 o 
  14   4   0       21.59        8.05      9.70 o 
  16   4   0      166.11      173.00     18.24 o 
  18   4   0      456.53      421.29     22.67 o 
  20   4   0       46.48       35.03     13.14 o 
  22   4   0       10.46        4.44     11.53 o 
  24   4   0        2.57       -6.83     12.50 o 
  26   4   0       16.33      -20.26     16.87 o 
  28   4   0       74.49       36.99     17.81 o 
  30   4   0       76.96       66.56     20.26 o 
  32   4   0      302.87      291.39     33.47 o 
  34   4   0       12.57       23.14     18.60 o 
  36   4   0        8.53       18.70     17.07 o 
  38   4   0      237.48      184.57     33.60 o 
  40   4   0        0.34      -20.34     20.92 o 
  42   4   0       52.19       45.84     22.46 o 
  44   4   0      145.23      143.81     29.64 o 
   0   5   0     1626.56     1428.85     64.76 o 
   2   5   0     1041.87     1106.76     38.27 o 
   4   5   0      207.40      204.98     20.29 o 
   6   5   0       41.20       35.72     13.94 o 
   8   5   0      343.04      361.07     41.64 o 
  10   5   0       11.31        5.55     11.71 o 
  12   5   0       13.17        4.11     12.29 o 
  14   5   0       43.91       25.20     17.51 o 
  16   5   0      117.59      111.74     23.32 o 
  18   5   0      198.26      190.90     28.63 o 
  20   5   0        0.25      -11.97     15.03 o 
  22   5   0       87.41       62.78     21.63 o 
  24   5   0      104.87       92.20     22.93 o 
  26   5   0       10.42       -2.71     16.98 o 
  28   5   0      163.69      150.15     40.97 o 
  30   5   0        0.03      -23.86     15.90 o 
  32   5   0       28.47        2.72     19.00 o 
  34   5   0        0.36      -12.06     17.84 o 
  36   5   0      101.97       83.79     26.02 o 
  38   5   0        5.08        2.64     20.14 o 
   0   6   0     1154.35     1167.30     60.42 o 
   2   6   0     1281.69     1439.98     49.21 o 
   4   6   0     1204.19     1245.95     44.39 o 
   6   6   0      423.69      453.68     27.43 o 
   8   6   0        6.03       11.96     20.42 o 
  10   6   0       13.70      -11.65     21.23 o 
  12   6   0        6.89       24.77     21.61 o 
  14   6   0       41.80       57.21     22.83 o 
  16   6   0        0.67       -1.99     18.05 o 
  18   6   0       96.63       84.19     25.89 o 
  20   6   0      102.62       91.00     25.42 o 
  22   6   0       34.94       61.14     23.06 o 
  24   6   0      181.55      146.72     30.53 o 
  26   6   0      243.33      235.79     35.89 o 
  28   6   0        6.57       -2.20     19.74 o 
  30   6   0        0.35       -8.29     21.06 o 
  32   6   0        4.50       -4.82     21.51 o 
   2   7   0        0.14      -28.95     19.30 o 
   4   7   0       41.52       40.95     27.15 o 
   6   7   0        0.01       19.39     25.09 o 
   8   7   0       13.18        6.97     22.54 o 
  10   7   0        8.12        8.43     26.21 o 
  12   7   0       32.86       19.30     23.81 o 
  14   7   0       36.34       59.88     26.71 o 
  16   7   0       50.13       42.42     25.13 o 
  18   7   0       15.72      -11.81     21.12 o 
  20   7   0        0.18       -6.08     43.71 o 
   1   1   1      897.52      919.75     26.56 o 
   2   1   1     5335.22     5604.68     88.34 o 
   3   1   1      249.34      386.84    121.51 o 
   4   1   1    25403.38    27284.22    535.83 o 
   5   1   1    13598.04    12861.58    267.28 o 
   6   1   1        0.05      158.88     10.51 o 
   7   1   1    10490.10     9844.56    196.37 o 
   8   1   1      271.36      413.43     90.57 o 
   9   1   1     3917.99     3741.06     73.76 o 
  10   1   1     3646.69     3493.08     65.69 o 
  11   1   1       22.78       22.01      6.26 o 
  12   1   1      166.18      182.96     10.84 o 
  13   1   1      767.20      697.50     14.93 o 
  14   1   1      772.01      739.01     15.83 o 
  15   1   1        1.68       10.99      3.27 o 
  16   1   1       71.03       93.51      5.42 o 
  17   1   1       68.16       70.73      5.77 o 
  18   1   1        2.34        5.46      3.31 o 
  19   1   1       76.53       77.33      5.61 o 
  20   1   1      145.41      162.48      6.89 o 
  21   1   1      253.07      278.58      8.58 o 
  22   1   1      779.90      825.33     17.76 o 
  23   1   1       20.22       83.94     10.92 o 
  24   1   1     1485.55     1454.31     28.04 o 
  25   1   1      496.37      531.78     16.54 o 
  26   1   1      298.60      328.04     10.24 o 
  27   1   1       29.50       42.16      5.84 o 
  28   1   1        2.72        8.97      4.81 o 
  29   1   1      106.56      140.62      8.89 o 
  30   1   1       30.78       46.99      6.25 o 
  31   1   1      203.08      208.11     11.43 o 
  32   1   1        1.87       17.90      6.30 o 
  33   1   1       16.63       12.59      6.68 o 
  34   1   1       22.68       21.36      7.02 o 
  35   1   1      182.82      182.75     12.35 o 
  36   1   1       46.87       48.73      8.71 o 
  37   1   1        8.38        2.49      7.21 o 
  38   1   1       19.57       15.74      7.60 o 
  39   1   1        1.85        1.22      7.40 o 
  40   1   1      207.25      204.97     14.11 o 
  41   1   1      148.11      149.02     15.44 o 
  42   1   1        4.70       19.49     10.95 o 
  43   1   1       88.08       71.04     13.15 o 
  44   1   1        0.84       -7.87     11.13 o 
  45   1   1       22.28       26.52     13.39 o 
  46   1   1        9.93       17.16     13.11 o 
  47   1   1       29.30       32.93     13.62 o 
  48   1   1      178.82      157.10     20.03 o 
  49   1   1       68.55       64.83     16.30 o 
  50   1   1        0.02       -1.18     13.44 o 
  51   1   1       29.43       12.56     14.22 o 
  52   1   1        6.24        5.23     15.34 o 
   1   2   1     2020.14     1955.11     34.45 o 
   2   2   1      827.12      664.35     21.47 o 
   3   2   1     2115.62     2088.23     36.51 o 
   4   2   1      326.67      293.16     11.88 o 
   5   2   1     1707.72     1719.19     30.75 o 
   6   2   1      284.37      294.67      8.26 o 
   7   2   1        2.71       14.02      6.19 o 
   8   2   1     3490.87     3263.73     63.66 o 
   9   2   1       34.56      129.10     15.93 o 
  10   2   1      524.88      570.90     21.28 o 
  11   2   1     3715.48     3463.36     61.46 o 
  12   2   1     2337.50     2286.74     46.47 o 
  13   2   1     4155.49     4060.33     78.37 o 
  14   2   1      330.16      379.26     26.00 o 
  15   2   1     1487.41     1395.86     30.69 o 
  16   2   1       18.48       47.78      7.11 o 
  17   2   1       72.90       88.81      6.57 o 
  18   2   1      123.68      114.82      7.34 o 
  19   2   1       15.19       17.09      4.56 o 
  20   2   1       81.71       74.26      6.47 o 
  21   2   1      135.39      140.49      8.49 o 
  22   2   1      223.00      204.09      9.70 o 
  23   2   1       28.98       43.51      5.90 o 
  24   2   1       91.95       80.83      7.22 o 
  25   2   1        6.84       11.94      5.47 o 
  26   2   1      249.02      249.50     10.86 o 
  27   2   1        4.99       19.64      6.04 o 
  28   2   1        5.66        4.34      5.40 o 
  29   2   1        0.70       16.41      6.25 o 
  30   2   1      123.57      135.01     10.37 o 
  31   2   1      326.54      385.95     17.76 o 
  32   2   1     2506.58     2218.69     45.55 o 
  33   2   1       74.49      229.07     20.58 o 
  34   2   1       11.53       59.11     10.27 o 
  35   2   1      542.47      522.18     20.99 o 
  36   2   1      350.82      354.87     20.67 o 
  37   2   1      421.74      382.30     18.13 o 
  38   2   1        6.61       25.84     10.52 o 
  39   2   1       41.98       34.73     11.26 o 
  40   2   1        4.20        5.14      9.87 o 
  41   2   1       17.45       16.60     10.81 o 
  42   2   1       67.59       78.27     13.75 o 
  43   2   1       14.80       -0.09     10.26 o 
  44   2   1        5.21       -0.07     10.72 o 
  45   2   1      161.57      150.00     16.82 o 
  46   2   1        1.40        9.14     11.38 o 
  47   2   1       35.83       37.95     14.92 o 
  48   2   1       27.43       17.48     14.68 o 
  49   2   1        3.76      -10.79     15.96 o 
  50   2   1        7.03       -4.11     16.29 o 
  51   2   1        3.55       23.27     24.12 o 
   1   3   1       62.77       52.96      6.12 o 
   2   3   1       35.11       33.35      5.60 o 
   3   3   1      725.25      638.53     15.58 o 
   4   3   1       96.46      133.99      8.41 o 
   5   3   1      106.56      150.33      9.11 o 
   6   3   1      745.33      631.43     16.47 o 
   7   3   1       11.17       23.96      6.26 o 
   8   3   1      819.36      854.12     20.19 o 
   9   3   1       70.54       67.84      7.27 o 
  10   3   1      105.16      131.77     12.41 o 
  11   3   1     2094.51     2038.80     40.53 o 
  12   3   1      512.75      602.95     27.95 o 
  13   3   1     3043.81     2926.13     55.40 o 
  14   3   1      812.87      907.54     49.90 o 
  15   3   1     1091.48      963.15     46.28 o 
  16   3   1      395.01      377.77     14.35 o 
  17   3   1      209.18      220.83     10.64 o 
  18   3   1      190.08      209.46     10.47 o 
  19   3   1       60.08       82.96      9.73 o 
  20   3   1      483.77      502.56     18.61 o 
  21   3   1       65.63       89.31     11.23 o 
  22   3   1      276.18      272.14     14.62 o 
  23   3   1      307.44      261.83     12.24 o 
  24   3   1       55.96       58.63      8.52 o 
  25   3   1       38.18       39.07      7.98 o 
  26   3   1        7.04       10.46      8.04 o 
  27   3   1        0.84       14.22      8.73 o 
  28   3   1      404.99      389.52     17.59 o 
  29   3   1       16.26       37.14     10.30 o 
  30   3   1      293.03      316.00     20.24 o 
  31   3   1      133.53      165.17     15.69 o 
  32   3   1      481.90      465.30     24.33 o 
  33   3   1       56.92       96.27     13.77 o 
  34   3   1      308.88      327.60     21.80 o 
  35   3   1      331.61      374.70     23.09 o 
  36   3   1       54.40       79.03     13.58 o 
  37   3   1      398.60      391.23     21.12 o 
  38   3   1      280.74      350.46     27.51 o 
  39   3   1      273.98      337.79     21.73 o 
  40   3   1        7.45       29.67     11.56 o 
  41   3   1       47.21       38.88     13.81 o 
  42   3   1        3.08      -13.65     11.55 o 
  43   3   1       15.90       -4.00     12.32 o 
  44   3   1       38.41       52.88     15.78 o 
  45   3   1       20.67       19.62     14.63 o 
  46   3   1        0.00       -8.83     13.34 o 
  47   3   1        1.18       -9.39     13.43 o 
  48   3   1        6.27        6.95     14.51 o 
   1   4   1       62.26       55.39      7.73 o 
   2   4   1      147.72      181.89     11.10 o 
   3   4   1        0.69        0.14      5.53 o 
   4   4   1       98.75      108.19      9.09 o 
   5   4   1      157.46      194.06     11.39 o 
   6   4   1      321.71      305.71     12.95 o 
   7   4   1     1190.19     1122.40     26.78 o 
   8   4   1        1.74       47.17     12.68 o 
   9   4   1      841.32      784.00     20.88 o 
  10   4   1       95.71      112.69     11.93 o 
  11   4   1       34.96       36.65      7.71 o 
  12   4   1      191.44      224.07     14.15 o 
  13   4   1       69.15       72.93      9.61 o 
  14   4   1      372.03      324.31     13.79 o 
  15   4   1       20.17       52.65      9.99 o 
  16   4   1       75.13       61.46      9.91 o 
  17   4   1       43.28       46.39      9.63 o 
  18   4   1       67.96       42.59      9.28 o 
  19   4   1       37.77       31.93      9.14 o 
  20   4   1       55.81       43.14      9.42 o 
  21   4   1       11.24       11.87      8.22 o 
  22   4   1       69.66       44.24     10.27 o 
  23   4   1       24.29       23.10      9.00 o 
  24   4   1       33.65       14.55      9.53 o 
  25   4   1        1.88      -12.52      8.35 o 
  26   4   1       60.61       27.12     12.07 o 
  27   4   1       22.71       14.81     11.32 o 
  28   4   1       37.16       46.31     13.56 o 
  29   4   1        7.37       19.77     12.04 o 
  30   4   1      300.46      250.83     21.99 o 
  31   4   1      153.70      160.65     18.99 o 
  32   4   1      129.03      115.20     16.89 o 
  33   4   1        0.04       14.03     11.80 o 
  34   4   1      348.87      363.95     26.83 o 
  35   4   1       53.86       84.65     16.64 o 
  36   4   1       32.89       26.69     14.17 o 
  37   4   1        4.57       27.08     13.57 o 
  38   4   1      222.47      226.98     36.46 o 
  39   4   1      169.72      178.44     21.36 o 
  40   4   1        2.11        1.91     13.58 o 
  41   4   1       79.34       72.00     17.58 o 
  42   4   1        3.41       -3.87     13.56 o 
  43   4   1        8.20       -4.96     13.55 o 
  44   4   1       51.61       50.15     17.16 o 
   1   5   1      425.20      520.35     17.00 o 
   2   5   1     2127.80     2170.28     43.98 o 
   3   5   1      375.39      459.15     22.70 o 
   4   5   1        4.97       24.27      8.66 o 
   5   5   1       43.00       36.07      8.82 o 
   6   5   1       43.46       35.14      8.63 o 
   7   5   1        2.32      -11.50      7.67 o 
   8   5   1       17.49       14.67      8.72 o 
   9   5   1       45.56       55.89     12.11 o 
  10   5   1       44.38       46.93     11.69 o 
  11   5   1       29.61       23.80     10.66 o 
  12   5   1        0.17       -3.03      9.26 o 
  13   5   1        2.10      -12.87      8.58 o 
  14   5   1        0.07       -9.78      8.89 o 
  15   5   1       18.19       -0.61      9.98 o 
  16   5   1        6.31       12.89     10.53 o 
  17   5   1       19.05        4.79     10.41 o 
  18   5   1       47.68        8.73     11.53 o 
  19   5   1       16.77       -1.83     10.98 o 
  20   5   1       31.10       20.55     12.70 o 
  21   5   1       20.75       27.31     12.92 o 
  22   5   1      185.97      135.13     17.99 o 
  23   5   1       10.91        0.50     11.36 o 
  24   5   1        0.39       -1.69     11.83 o 
  25   5   1       65.02       74.44     15.52 o 
  26   5   1       45.68       39.85     14.26 o 
  27   5   1        8.62      -10.38     11.27 o 
  28   5   1        0.72      -16.56     11.04 o 
  29   5   1        0.15      -12.84     11.92 o 
  30   5   1        2.58        4.52     12.63 o 
  31   5   1       20.00       24.35     13.75 o 
  32   5   1        6.58        9.48     13.29 o 
  33   5   1        5.95        0.91     12.60 o 
  34   5   1        6.11       10.32     13.00 o 
  35   5   1       42.06       23.80     15.34 o 
  36   5   1        1.44       -0.94     13.89 o 
  37   5   1        1.16       -4.56     13.49 o 
  38   5   1       38.97       31.34     16.20 o 
  39   5   1        0.24        5.58     14.88 o 
   1   6   1      213.17      304.92     18.54 o 
   2   6   1      357.79      403.10     20.22 o 
   3   6   1      109.60      174.07     17.31 o 
   4   6   1      205.20      281.34     21.02 o 
   5   6   1       80.69      133.97     17.23 o 
   6   6   1      470.45      511.26     25.13 o 
   7   6   1      306.86      409.29     25.19 o 
   8   6   1        7.38       27.19     13.23 o 
   9   6   1       53.09       76.63     15.66 o 
  10   6   1        0.01        9.30     12.05 o 
  11   6   1       11.97        7.84     14.00 o 
  12   6   1       11.20       23.79     13.48 o 
  13   6   1        0.45       -4.47     13.13 o 
  14   6   1        1.65        4.47     13.69 o 
  15   6   1        8.05       -3.57     12.69 o 
  16   6   1        0.41      -13.36     13.08 o 
  17   6   1       10.47       10.23     13.84 o 
  18   6   1      101.45       94.92     19.11 o 
  19   6   1        0.23       16.66     14.31 o 
  20   6   1        0.05      -19.22     12.81 o 
  21   6   1       74.93       50.45     16.69 o 
  22   6   1       15.55       13.48     14.78 o 
  23   6   1       29.09       27.19     15.56 o 
  24   6   1        9.30        4.35     14.52 o 
  25   6   1       18.55       10.52     14.35 o 
  26   6   1       40.74       20.50     15.12 o 
  27   6   1        1.96       15.82     15.22 o 
  28   6   1       26.68        3.85     15.33 o 
  29   6   1        9.60        3.67     14.90 o 
  30   6   1       17.04        2.34     15.64 o 
  31   6   1       12.95       -6.06     15.34 o 
   1   7   1       57.51       44.92     19.92 o 
   2   7   1       61.53       56.95     20.89 o 
   3   7   1      146.91      157.07     24.46 o 
   4   7   1       58.12       45.55     42.53 o 
   5   7   1        0.01       -1.27     17.34 o 
   6   7   1       59.03       41.83     21.25 o 
   7   7   1        0.40      -16.13     16.76 o 
   8   7   1       16.96       25.38     19.08 o 
   9   7   1       29.13       18.05     16.21 o 
  10   7   1       24.60       17.09     16.38 o 
  11   7   1       12.52       10.59     16.89 o 
  12   7   1       20.37       30.63     17.31 o 
  13   7   1       11.76        1.91     15.51 o 
  14   7   1        0.41        5.50     15.99 o 
  15   7   1        2.84       10.08     16.31 o 
  16   7   1        1.11       -1.12     16.49 o 
  17   7   1        6.31        7.32     16.62 o 
  18   7   1        4.04        6.18     16.19 o 
  19   7   1        3.66       -8.53     15.51 o 
   0   0   2     3880.04     3709.10    177.79 o 
   1   0   2    26185.79    28104.53    897.21 o 
   2   0   2    25061.08    27741.91    885.54 o 
   3   0   2     6452.56     6437.08    167.75 o 
   4   0   2     1189.70     1351.18     45.35 o 
   5   0   2    32620.33    33656.54   1605.08 o 
   6   0   2      212.43      173.72     13.91 o 
   7   0   2      140.51      163.81     11.10 o 
   8   0   2     4125.74     4019.31    169.95 o 
   9   0   2     4105.10     3599.97    119.53 o 
  10   0   2     1869.30     1652.33     54.18 o 
  11   0   2        0.28       13.71      4.73 o 
  12   0   2      602.18      568.01     17.79 o 
  13   0   2      912.46      891.78     27.01 o 
  14   0   2     1975.87     1898.73     72.89 o 
  15   0   2     1370.31     1396.84     57.43 o 
  16   0   2     1228.38     1266.43     41.09 o 
  17   0   2      571.07      609.84     19.53 o 
  18   0   2     4397.92     4583.77    145.95 o 
  19   0   2     3800.96     4060.35    131.79 o 
  20   0   2     2106.01     2416.44     90.95 o 
  21   0   2      422.82      544.74     18.85 o 
  22   0   2     1265.42     1377.20     43.91 o 
  23   0   2      552.98      587.19     22.72 o 
  24   0   2       40.70      101.74     13.64 o 
  25   0   2      867.13      736.97     28.68 o 
  26   0   2        0.06       43.24      8.05 o 
  27   0   2      296.01      278.40     13.87 o 
  28   0   2      431.04      422.05     17.44 o 
  29   0   2      289.61      309.15     14.90 o 
  30   0   2      267.03      258.53     21.45 o 
  31   0   2       71.74       95.68     11.32 o 
  32   0   2      110.52      121.72     16.14 o 
  33   0   2      108.04      109.19     13.91 o 
  34   0   2       44.22       39.22     12.84 o 
  35   0   2      162.95      184.82     21.53 o 
  36   0   2      218.33      211.61     20.79 o 
  37   0   2      401.22      302.25     22.90 o 
  38   0   2        0.90       20.21     12.33 o 
  39   0   2      196.74      183.19     21.78 o 
  40   0   2      116.54      107.99     18.95 o 
  41   0   2       25.37       64.54     15.52 o 
  42   0   2      281.72      266.73     33.39 o 
  43   0   2      518.70      428.03     33.77 o 
  44   0   2      213.07      286.32     34.46 o 
  45   0   2      196.78      204.65     31.93 o 
  46   0   2       55.77       99.81     24.82 o 
  47   0   2       62.82       61.28     23.90 o 
  48   0   2       65.25       58.52     23.25 o 
  49   0   2       72.10       64.54     25.57 o 
  50   0   2       57.65       61.00     31.11 o 
  51   0   2       10.04       25.16     28.81 o 
  52   0   2        8.14       13.84     30.40 o 
   0   1   2    13771.93    13458.13    343.52 o 
   1   1   2     1079.44     1030.76     22.09 o 
   2   1   2     1166.41     1263.61     55.62 o 
   3   1   2     6920.08     6988.07    118.94 o 
   4   1   2    23396.10    23937.38    432.84 o 
   5   1   2    16938.41    17327.88    314.80 o 
   6   1   2      115.10      187.95     19.94 o 
   7   1   2       79.62       94.56     15.11 o 
   8   1   2      651.80      648.74     25.75 o 
   9   1   2       55.56       90.07      9.40 o 
  10   1   2      163.92      167.09      9.22 o 
  11   1   2      541.25      528.58     16.26 o 
  12   1   2      802.84      707.50     17.88 o 
  13   1   2       70.20       72.07      5.68 o 
  14   1   2       20.18       26.21      4.45 o 
  15   1   2       90.95       94.93      5.12 o 
  16   1   2      499.38      531.80     17.83 o 
  17   1   2     1248.32     1252.45     35.75 o 
  18   1   2      599.15      649.44     25.06 o 
  19   1   2     1581.63     1565.12     39.96 o 
  20   1   2      117.82      185.67      8.56 o 
  21   1   2       92.78      121.67      7.19 o 
  22   1   2      526.48      484.43     12.43 o 
  23   1   2      545.72      576.72     14.10 o 
  24   1   2      556.26      499.30     15.93 o 
  25   1   2      187.48      230.10      9.08 o 
  26   1   2       40.69       67.60      6.46 o 
  27   1   2       98.41      138.94      9.45 o 
  28   1   2      600.08      541.70     17.78 o 
  29   1   2      589.56      618.06     17.54 o 
  30   1   2       64.46      116.20      9.67 o 
  31   1   2      318.97      288.39     12.15 o 
  32   1   2      195.75      204.80     11.50 o 
  33   1   2       19.06       39.75      8.43 o 
  34   1   2       60.52       58.68     10.06 o 
  35   1   2       83.00       94.52     11.51 o 
  36   1   2       99.84      131.32     12.59 o 
  37   1   2      444.88      412.50     17.07 o 
  38   1   2      131.70      183.06     15.11 o 
  39   1   2       34.82       46.19     10.67 o 
  40   1   2      193.70      150.19     16.71 o 
  41   1   2        4.92       -0.50     10.42 o 
  42   1   2        3.55       -0.43     10.62 o 
  43   1   2        2.03       15.53     11.43 o 
  44   1   2      250.84      299.86     30.71 o 
  45   1   2       37.79       38.21     14.04 o 
  46   1   2       58.85       52.72     14.83 o 
  47   1   2      121.14      117.70     19.05 o 
  48   1   2        3.99        3.72     16.09 o 
  49   1   2       27.70        5.65     16.34 o 
  50   1   2       29.47       28.39     17.78 o 
  51   1   2        0.60        4.03     16.93 o 
   0   2   2       57.21       96.34      7.92 o 
   1   2   2      405.73      362.80      9.75 o 
   2   2   2      856.66      795.47     16.04 o 
   3   2   2       33.87       47.74     10.46 o 
   4   2   2      683.38      552.81     12.94 o 
   5   2   2      567.44      537.76     20.41 o 
   6   2   2     2618.99     2542.10     50.24 o 
   7   2   2      828.37      808.90     17.87 o 
   8   2   2       45.15      108.82      8.69 o 
   9   2   2      131.18      187.31     18.75 o 
  10   2   2     3051.07     3078.74     78.81 o 
  11   2   2      302.71      361.00     19.38 o 
  12   2   2       59.79      103.20     21.58 o 
  13   2   2     1292.64     1322.22     34.60 o 
  14   2   2     2290.86     2313.35     50.73 o 
  15   2   2     1124.43     1130.95     28.32 o 
  16   2   2       11.29       56.60     11.50 o 
  17   2   2      294.48      311.83     10.70 o 
  18   2   2       61.15       74.73      8.49 o 
  19   2   2       91.52       93.94      9.97 o 
  20   2   2      790.41      771.40     34.98 o 
  21   2   2        2.31       22.22      7.14 o 
  22   2   2      427.69      360.84     14.66 o 
  23   2   2        7.22       31.33      6.24 o 
  24   2   2      347.67      302.43     11.71 o 
  25   2   2        8.96       19.93      7.49 o 
  26   2   2       93.54       97.34     10.27 o 
  27   2   2       15.10       35.78      8.09 o 
  28   2   2      314.04      329.84     15.09 o 
  29   2   2      276.67      315.53     18.09 o 
  30   2   2     1799.85     1628.76     64.49 o 
  31   2   2      460.14      507.55     19.35 o 
  32   2   2      276.43      344.57     16.47 o 
  33   2   2      175.39      255.22     17.09 o 
  34   2   2      701.27      646.43     22.14 o 
  35   2   2      220.14      295.86     17.47 o 
  36   2   2        7.05       85.29     12.13 o 
  37   2   2      588.51      540.64     24.78 o 
  38   2   2       38.91       99.17     12.73 o 
  39   2   2      232.86      231.34     19.07 o 
  40   2   2        2.68       11.69     10.54 o 
  41   2   2        3.03        2.39     10.28 o 
  42   2   2        0.63       -7.49      9.89 o 
  43   2   2       49.24       45.78     12.89 o 
  44   2   2       25.09       10.39     11.35 o 
  45   2   2       11.47       15.63     14.19 o 
  46   2   2       43.00       28.36     15.17 o 
  47   2   2        3.50       -6.86     13.01 o 
  48   2   2       10.24       15.76     15.02 o 
  49   2   2       14.74        0.05     14.76 o 
  50   2   2        0.92        0.28     14.85 o 
   0   3   2       52.78       76.59     11.77 o 
   1   3   2      305.20      313.38     10.57 o 
   2   3   2      561.43      467.48     12.96 o 
   3   3   2      874.76      783.87     18.21 o 
   4   3   2       70.41      100.61     13.78 o 
   5   3   2     1299.56     1225.63     26.67 o 
   6   3   2     1199.73     1146.93     25.29 o 
   7   3   2     1248.55     1243.15     30.82 o 
   8   3   2      151.96      226.70     14.21 o 
   9   3   2     1564.22     1495.90     31.86 o 
  10   3   2      395.22      420.37     20.08 o 
  11   3   2      693.51      636.67     19.49 o 
  12   3   2       99.03      102.12      7.57 o 
  13   3   2       35.54       55.64      8.21 o 
  14   3   2       19.75       39.23      5.71 o 
  15   3   2      303.16      319.43     14.92 o 
  16   3   2      316.26      308.78     14.82 o 
  17   3   2       88.28      147.08     13.15 o 
  18   3   2       62.93       72.88     10.45 o 
  19   3   2        5.24        6.84      7.26 o 
  20   3   2       65.94       67.33     10.25 o 
  21   3   2      158.08      166.98     14.00 o 
  22   3   2       37.99       42.10      9.19 o 
  23   3   2       11.66       10.81      8.63 o 
  24   3   2        9.63        3.36      7.90 o 
  25   3   2       39.86       47.11     10.44 o 
  26   3   2       87.22       94.50     14.32 o 
  27   3   2      566.15      594.02     51.45 o 
  28   3   2     1206.71     1155.26     35.14 o 
  29   3   2     1228.25     1180.75     56.00 o 
  30   3   2      171.26      259.80     19.18 o 
  31   3   2      277.94      315.77     19.90 o 
  32   3   2      411.51      410.46     20.10 o 
  33   3   2      284.88      351.38     31.18 o 
  34   3   2      466.47      406.73     22.22 o 
  35   3   2      145.83      181.35     17.56 o 
  36   3   2       25.33       30.62     11.72 o 
  37   3   2       96.22       82.71     14.43 o 
  38   3   2       79.28       88.60     14.77 o 
  39   3   2      170.58      195.29     19.26 o 
  40   3   2       13.67       14.05     11.51 o 
  41   3   2       15.77        4.37     11.56 o 
  42   3   2       27.24       24.00     12.51 o 
  43   3   2        0.33      -11.61     11.35 o 
  44   3   2        0.38       -1.42     11.96 o 
  45   3   2        7.58       -5.84     11.97 o 
  46   3   2        0.00       -1.17     13.81 o 
  47   3   2       11.29        9.72     14.74 o 
   0   4   2      108.42       97.27     17.23 o 
   1   4   2      101.11      132.87     10.44 o 
   2   4   2      413.42      407.21     13.71 o 
   3   4   2      349.29      355.83     13.58 o 
   4   4   2      417.52      416.65     13.90 o 
   5   4   2      475.85      457.79     15.13 o 
   6   4   2      306.13      307.89     12.34 o 
   7   4   2       66.90       80.45     10.36 o 
   8   4   2        3.99        7.38      6.21 o 
   9   4   2       37.38       55.34      8.36 o 
  10   4   2      397.64      388.94     17.35 o 
  11   4   2        0.17        1.59      7.68 o 
  12   4   2       58.87       61.29     11.24 o 
  13   4   2      454.44      408.62     17.06 o 
  14   4   2      222.02      270.38     16.34 o 
  15   4   2        0.53        1.35      7.80 o 
  16   4   2       10.82        4.48      7.81 o 
  17   4   2       91.25       81.84     11.41 o 
  18   4   2        0.17        8.43      8.58 o 
  19   4   2      231.91      265.09     28.75 o 
  20   4   2      216.22      267.51     17.67 o 
  21   4   2       10.55       10.36      9.49 o 
  22   4   2      156.44      164.86     22.86 o 
  23   4   2       78.22      121.01     20.39 o 
  24   4   2      438.74      421.52     23.44 o 
  25   4   2      130.38      162.04     27.35 o 
  26   4   2      147.26      123.24     15.39 o 
  27   4   2       20.14       33.27     12.99 o 
  28   4   2      221.59      206.75     21.15 o 
  29   4   2      103.73      110.80     24.83 o 
  30   4   2       21.21       18.63     12.39 o 
  31   4   2        7.85        0.81     11.63 o 
  32   4   2       83.68      119.56     17.41 o 
  33   4   2      205.78      254.25     26.39 o 
  34   4   2      263.33      282.66     22.56 o 
  35   4   2        0.10        7.63     11.93 o 
  36   4   2        3.56        7.23     12.20 o 
  37   4   2        2.96       16.33     12.23 o 
  38   4   2      174.14      232.19     21.62 o 
  39   4   2      375.61      422.23     40.03 o 
  40   4   2       33.06       47.35     16.33 o 
  41   4   2       15.83       15.18     14.72 o 
  42   4   2        0.60       13.54     14.82 o 
  43   4   2       39.67       49.12     17.84 o 
   0   5   2     2526.70     2541.72     71.05 o 
   1   5   2      462.18      554.32     21.32 o 
   2   5   2       89.64      167.83     15.62 o 
   3   5   2      740.63      727.71     22.00 o 
   4   5   2       85.62       89.17     11.98 o 
   5   5   2        0.00      -12.79      8.53 o 
   6   5   2        2.61      -13.71      9.14 o 
   7   5   2       21.59        7.59      9.67 o 
   8   5   2        3.21        5.66      9.97 o 
   9   5   2       17.51       11.82      9.88 o 
  10   5   2        1.19       -6.92      9.19 o 
  11   5   2        7.53       -9.34      9.82 o 
  12   5   2        2.06       -6.10      9.92 o 
  13   5   2       68.19       42.34     12.56 o 
  14   5   2       28.47       24.99     11.19 o 
  15   5   2      173.01      208.96     20.62 o 
  16   5   2       80.87      104.76     15.37 o 
  17   5   2        5.04       -2.24     10.44 o 
  18   5   2        0.01       -7.66     10.59 o 
  19   5   2       61.99       40.59     12.49 o 
  20   5   2       35.94       32.33     12.50 o 
  21   5   2       55.00       41.41     13.21 o 
  22   5   2        1.51        0.75     12.61 o 
  23   5   2      202.30      192.89     21.57 o 
  24   5   2       15.77       18.23     11.91 o 
  25   5   2        0.51       -0.42     10.86 o 
  26   5   2        7.36        7.84     11.58 o 
  27   5   2       27.96        5.64     12.10 o 
  28   5   2        5.29      -10.66     12.31 o 
  29   5   2        0.66       -8.77     12.43 o 
  30   5   2        5.45       -8.01     13.11 o 
  31   5   2       13.87      -10.45     12.20 o 
  32   5   2        1.34       -6.30     12.92 o 
  33   5   2       22.62       15.63     13.98 o 
  34   5   2       46.20       48.89     16.67 o 
  35   5   2       69.08       63.71     17.62 o 
  36   5   2       40.38       50.66     16.75 o 
  37   5   2        1.51        6.67     14.62 o 
  38   5   2       20.07        3.56     14.93 o 
   0   6   2      151.51      157.25     33.84 o 
   1   6   2       80.81       86.60     19.62 o 
   2   6   2       37.13       43.97     17.69 o 
   3   6   2      280.61      313.19     24.24 o 
   4   6   2      139.07      145.55     23.56 o 
   5   6   2        9.40       33.11     14.85 o 
   6   6   2      334.26      380.18     35.18 o 
   7   6   2      399.18      421.56     40.28 o 
   8   6   2       44.33       64.59     14.98 o 
   9   6   2       34.14       27.98     13.27 o 
  10   6   2        3.72       -5.73     12.22 o 
  11   6   2        2.24        1.14     12.11 o 
  12   6   2       37.81       45.56     14.31 o 
  13   6   2        2.49       11.37     12.45 o 
  14   6   2      119.04      131.18     18.27 o 
  15   6   2        0.68        7.12     13.85 o 
  16   6   2        6.81       -5.33     13.90 o 
  17   6   2       59.09       34.65     16.09 o 
  18   6   2       45.93       52.78     15.74 o 
  19   6   2        1.27       -1.35     13.47 o 
  20   6   2       37.25       22.50     15.68 o 
  21   6   2        2.45       -9.27     14.13 o 
  22   6   2        0.71        4.90     14.33 o 
  23   6   2       42.94       22.75     15.59 o 
  24   6   2       28.58        9.90     15.07 o 
  25   6   2        7.55       -0.64     14.54 o 
  26   6   2        3.67       -3.23     14.73 o 
  27   6   2       37.87       33.22     17.19 o 
  28   6   2       18.90        9.99     15.31 o 
  29   6   2        7.77        5.97     15.68 o 
  30   6   2        7.61      -17.06     14.04 o 
   0   7   2       21.17       41.52     27.83 o 
   1   7   2        2.13      -13.02     17.78 o 
   2   7   2       10.78       11.73     20.95 o 
   3   7   2       52.16       54.72     25.12 o 
   4   7   2       58.03       50.75     22.38 o 
   5   7   2       47.30       81.67     23.08 o 
   6   7   2      223.90      267.20     33.80 o 
   7   7   2       17.20       58.86     24.28 o 
   8   7   2       62.85       66.96     24.49 o 
   9   7   2       87.16      125.08     34.13 o 
  10   7   2       79.65       92.87     23.02 o 
  11   7   2       97.63      116.92     25.53 o 
  12   7   2        0.65       -2.97     17.66 o 
  13   7   2       10.28        9.56     19.27 o 
  14   7   2        4.03        9.91     19.36 o 
  15   7   2       25.33       13.85     18.65 o 
  16   7   2        0.27       -4.31     17.83 o 
  17   7   2        4.81      -10.65     16.35 o 
   1   1   3       90.39      112.42      6.45 o 
   2   1   3      330.16      307.43      9.72 o 
   3   1   3       25.91      118.09     15.41 o 
   4   1   3     3771.89     3571.57     68.97 o 
   5   1   3     2837.14     2701.40     55.01 o 
   6   1   3     5064.64     4756.18     83.80 o 
   7   1   3     5414.05     5440.63    104.19 o 
   8   1   3     3350.61     3521.91     70.00 o 
   9   1   3     2829.66     2760.38     86.31 o 
  10   1   3      284.08      300.21     18.04 o 
  11   1   3      309.37      307.83     13.21 o 
  12   1   3      343.53      301.38     11.27 o 
  13   1   3       75.68       90.79      7.95 o 
  14   1   3       15.01       66.91     18.62 o 
  15   1   3     2629.54     2714.97     50.55 o 
  16   1   3      468.20      454.48     17.20 o 
  17   1   3        1.06       37.21     10.50 o 
  18   1   3     1434.83     1365.90     36.41 o 
  19   1   3        9.20       18.82      7.24 o 
  20   1   3        0.00        1.85      4.28 o 
  21   1   3       67.37      103.68      6.66 o 
  22   1   3      253.11      246.37     12.99 o 
  23   1   3      133.70      149.18      9.85 o 
  24   1   3       16.57       20.32      5.93 o 
  25   1   3      229.27      201.42     13.92 o 
  26   1   3       86.51      102.72     10.27 o 
  27   1   3       93.04       79.66     11.02 o 
  28   1   3      222.95      228.73     14.19 o 
  29   1   3        4.49        5.01      7.59 o 
  30   1   3        0.03       -5.55      7.13 o 
  31   1   3       21.84       10.66      9.13 o 
  32   1   3       43.45       38.69      9.80 o 
  33   1   3       87.30      105.93     12.13 o 
  34   1   3       83.74      128.35     15.91 o 
  35   1   3       39.81       93.87     12.02 o 
  36   1   3      756.21      703.92     26.68 o 
  37   1   3      461.08      450.87     34.59 o 
  38   1   3       36.33       64.26     13.54 o 
  39   1   3      279.10      254.54     20.92 o 
  40   1   3       74.76       65.30     14.23 o 
  41   1   3      127.74      149.58     17.79 o 
  42   1   3        7.66       15.44     13.80 o 
  43   1   3       32.94       33.45     14.59 o 
  44   1   3       28.16       20.39     14.47 o 
  45   1   3        7.03       -5.22     14.22 o 
  46   1   3        0.13        5.64     14.79 o 
  47   1   3        0.98       -5.91     14.46 o 
  48   1   3        3.88        6.30     15.45 o 
  49   1   3        4.90      -13.10     17.64 o 
  50   1   3       29.04       27.55     18.95 o 
   1   2   3      407.83      361.10     10.73 o 
   2   2   3      945.91      949.53     20.01 o 
   3   2   3     1288.34     1234.29     24.49 o 
   4   2   3      279.29      305.11      9.56 o 
   5   2   3      256.55      306.31      9.84 o 
   6   2   3      813.81      848.22     18.30 o 
   7   2   3        2.09       15.34      5.59 o 
   8   2   3      287.92      304.50     12.00 o 
   9   2   3     2693.36     2763.74     57.18 o 
  10   2   3        0.72       20.00      6.59 o 
  11   2   3        0.25       -2.95      4.88 o 
  12   2   3        2.44       -1.14      5.99 o 
  13   2   3        3.08       18.19     11.88 o 
  14   2   3      882.50      851.63     46.76 o 
  15   2   3       49.68       77.89     13.40 o 
  16   2   3      203.61      248.47     15.90 o 
  17   2   3       35.03       37.58      8.48 o 
  18   2   3       25.59       37.03      9.23 o 
  19   2   3      403.06      393.85     27.08 o 
  20   2   3      380.66      342.43     15.91 o 
  21   2   3       57.33      112.37     12.19 o 
  22   2   3      596.15      539.11     27.28 o 
  23   2   3      171.13      230.16     18.81 o 
  24   2   3      317.30      316.56     16.80 o 
  25   2   3        4.94       18.76      9.25 o 
  26   2   3       12.11       15.31      8.77 o 
  27   2   3       64.06       78.52     11.08 o 
  28   2   3      202.84      304.91     18.13 o 
  29   2   3     1358.03     1339.61     65.61 o 
  30   2   3     1468.69     1467.58     84.26 o 
  31   2   3       30.38      103.45     16.56 o 
  32   2   3        1.15       18.22      9.93 o 
  33   2   3      351.46      353.70     18.80 o 
  34   2   3       94.00      119.40     13.99 o 
  35   2   3      116.93      114.53     14.91 o 
  36   2   3        5.44        2.16      9.41 o 
  37   2   3        3.92       -2.27      9.41 o 
  38   2   3       52.30       34.18     11.44 o 
  39   2   3       51.75       52.21     12.01 o 
  40   2   3       56.73       33.11     11.63 o 
  41   2   3        1.84       -3.03     12.25 o 
  42   2   3        0.39      -10.36     11.68 o 
  43   2   3       99.23       84.13     21.00 o 
  44   2   3        1.09       -6.23     14.98 o 
  45   2   3        0.26       13.60     14.31 o 
  46   2   3       16.92       10.94     15.31 o 
  47   2   3       14.83       10.77     15.68 o 
  48   2   3       10.88        5.44     17.83 o 
   1   3   3       49.97       29.45      5.87 o 
   2   3   3       75.44       71.69      7.39 o 
   3   3   3       29.18       23.86      5.90 o 
   4   3   3       33.81       26.34      6.71 o 
   5   3   3       90.24       96.49      7.85 o 
   6   3   3       49.03       40.07      6.36 o 
   7   3   3      232.93      225.72      9.69 o 
   8   3   3        2.70        7.12      5.69 o 
   9   3   3      333.62      315.58     12.73 o 
  10   3   3       43.47       56.67      7.37 o 
  11   3   3        0.31       -0.93      6.35 o 
  12   3   3        5.76        0.24      6.54 o 
  13   3   3        8.43        1.77      6.48 o 
  14   3   3       69.61       58.46     10.31 o 
  15   3   3       55.51       30.75     10.65 o 
  16   3   3       42.24       43.16      9.79 o 
  17   3   3       45.22       43.99      9.82 o 
  18   3   3       10.49       21.06      8.31 o 
  19   3   3      120.75      134.95     13.82 o 
  20   3   3       74.21       85.73     11.72 o 
  21   3   3      131.94      156.06     14.95 o 
  22   3   3      314.43      287.86     17.28 o 
  23   3   3       94.52      143.38     23.04 o 
  24   3   3      415.59      436.44     27.23 o 
  25   3   3      465.51      467.45     26.32 o 
  26   3   3      309.21      360.15     31.55 o 
  27   3   3      608.37      648.53     40.12 o 
  28   3   3      517.80      557.57     44.15 o 
  29   3   3      276.47      386.48     22.85 o 
  30   3   3      276.32      332.53     21.72 o 
  31   3   3       11.79       29.42     11.66 o 
  32   3   3       61.75       77.32     13.14 o 
  33   3   3      374.99      387.01     25.91 o 
  34   3   3       11.30       36.56     11.86 o 
  35   3   3       10.44        8.82     10.51 o 
  36   3   3        4.84       -0.63     10.38 o 
  37   3   3        0.10      -11.53     10.68 o 
  38   3   3        0.03       -6.09     11.40 o 
  39   3   3       25.01        2.40     12.01 o 
  40   3   3        0.44       11.71     12.28 o 
  41   3   3       23.24       28.75     13.30 o 
  42   3   3        5.84        6.09     12.53 o 
  43   3   3       17.15        9.28     12.89 o 
  44   3   3        0.79        1.33     12.68 o 
  45   3   3        6.56        7.10     13.63 o 
  46   3   3        2.71        7.65     15.70 o 
   1   4   3       43.06       52.39      7.85 o 
   2   4   3      703.91      647.15     19.50 o 
   3   4   3      620.82      583.99     22.07 o 
   4   4   3       21.51       39.07      8.66 o 
   5   4   3      147.91      200.12     13.48 o 
   6   4   3      750.33      635.77     23.47 o 
   7   4   3      892.30      851.32     28.11 o 
   8   4   3      374.11      376.21     18.01 o 
   9   4   3      335.19      317.10     32.97 o 
  10   4   3        0.09       -9.54      8.02 o 
  11   4   3        1.29       -2.71      8.82 o 
  12   4   3      123.93      120.38     12.83 o 
  13   4   3       84.96       95.36     12.09 o 
  14   4   3      157.23      211.32     16.30 o 
  15   4   3      215.01      202.21     16.11 o 
  16   4   3       19.22       19.89      9.34 o 
  17   4   3        4.22       -1.89      8.40 o 
  18   4   3       20.91       14.94      9.50 o 
  19   4   3      209.90      221.69     17.08 o 
  20   4   3      176.93      156.58     15.23 o 
  21   4   3       27.22       25.34     10.62 o 
  22   4   3        0.06       -0.67      9.36 o 
  23   4   3       15.98       11.30     10.30 o 
  24   4   3       34.86       54.76     13.32 o 
  25   4   3      434.19      484.13     41.50 o 
  26   4   3      325.41      382.11     26.11 o 
  27   4   3      282.28      384.58     24.10 o 
  28   4   3      240.29      290.51     28.29 o 
  29   4   3       50.53       56.85     14.02 o 
  30   4   3       27.76       27.86     12.53 o 
  31   4   3        5.34        2.46     12.35 o 
  32   4   3        1.15       -6.75     12.17 o 
  33   4   3       24.59        2.30     13.78 o 
  34   4   3        7.40       13.90     13.75 o 
  35   4   3        1.80       -0.14     13.31 o 
  36   4   3      144.82      147.93     21.53 o 
  37   4   3       25.79       31.08     14.55 o 
  38   4   3       92.10       93.60     17.73 o 
  39   4   3       51.65       51.91     15.48 o 
  40   4   3       15.19       12.77     13.72 o 
  41   4   3       84.26      111.57     19.05 o 
  42   4   3       40.05       46.60     16.00 o 
   1   5   3      915.77      854.02     30.91 o 
   2   5   3      210.22      247.13     23.99 o 
   3   5   3      129.06      157.24     18.76 o 
   4   5   3      249.45      289.40     23.64 o 
   5   5   3      249.39      222.91     21.55 o 
   6   5   3        0.44       -5.92      9.90 o 
   7   5   3       15.88        6.00     10.94 o 
   8   5   3        0.21       -5.73      9.77 o 
   9   5   3      106.90      132.39     27.54 o 
  10   5   3        7.88        1.45     10.27 o 
  11   5   3        0.15      -14.72      9.81 o 
  12   5   3        8.75       -8.47     10.32 o 
  13   5   3       19.19       -0.10     10.85 o 
  14   5   3        0.38       -8.00     10.18 o 
  15   5   3        2.13        3.12     10.97 o 
  16   5   3       17.64       34.81     12.45 o 
  17   5   3      210.49      185.31     18.68 o 
  18   5   3        4.14        3.37     11.77 o 
  19   5   3       85.32      100.57     16.14 o 
  20   5   3      232.97      200.49     18.15 o 
  21   5   3       74.42       49.49     12.86 o 
  22   5   3       41.93       16.62     11.77 o 
  23   5   3       45.80       28.22     12.47 o 
  24   5   3       42.68       34.52     12.82 o 
  25   5   3       93.68       72.73     14.61 o 
  26   5   3        0.01       -4.31     11.48 o 
  27   5   3       21.12       31.93     13.37 o 
  28   5   3       60.49       49.16     14.85 o 
  29   5   3        0.69       -5.20     12.61 o 
  30   5   3       27.79        3.78     12.74 o 
  31   5   3        1.34       -4.60     12.13 o 
  32   5   3        5.17      -12.35     12.43 o 
  33   5   3        2.70       -7.57     13.87 o 
  34   5   3        0.24       -9.17     14.12 o 
  35   5   3       14.22        8.47     16.02 o 
  36   5   3       10.01        5.57     15.68 o 
   1   6   3      124.61      121.34     25.79 o 
   2   6   3        0.24       -4.49     18.19 o 
   3   6   3       63.62       64.30     21.68 o 
   4   6   3        4.81      -23.52     15.68 o 
   5   6   3        2.57       -7.02     18.04 o 
   6   6   3       15.00        7.12     18.36 o 
   7   6   3       23.10       47.50     16.23 o 
   8   6   3       44.46       27.52     15.09 o 
   9   6   3        0.06       -8.90     12.89 o 
  10   6   3        0.98      -19.05     14.89 o 
  11   6   3       11.83      -15.99     13.95 o 
  12   6   3        4.95       -2.74     13.72 o 
  13   6   3       18.47        8.74     14.45 o 
  14   6   3        7.76       -3.15     14.04 o 
  15   6   3        1.17      -13.09     12.32 o 
  16   6   3       31.58       46.62     15.18 o 
  17   6   3        0.00       -9.08     13.32 o 
  18   6   3        6.46       -7.83     13.15 o 
  19   6   3       25.58      -13.84     14.66 o 
  20   6   3        5.77      -13.76     13.71 o 
  21   6   3        7.91       -8.04     14.42 o 
  22   6   3        0.49      -20.66     13.77 o 
  23   6   3       15.92       -8.56     14.79 o 
  24   6   3       30.28       22.30     16.62 o 
  25   6   3        0.76       -3.95     15.31 o 
  26   6   3       11.29       -3.10     16.41 o 
  27   6   3       10.31        9.57     15.99 o 
   1   7   3       12.46       14.17     25.30 o 
   2   7   3       97.09       72.32     25.07 o 
   3   7   3       35.28       15.87     23.19 o 
   4   7   3       43.36       18.57     22.70 o 
   5   7   3        9.65       -3.09     21.66 o 
   6   7   3       55.17       35.70     23.61 o 
   7   7   3       53.86       91.73     26.68 o 
   8   7   3       24.25       69.63     25.88 o 
   9   7   3        0.01        4.65     23.34 o 
  10   7   3       74.45       54.21     25.68 o 
  11   7   3       70.52       81.25     26.68 o 
   0   0   4      135.44      137.14     28.21 o 
   1   0   4      228.48      274.53     30.50 o 
   2   0   4      187.86      170.88     21.43 o 
   3   0   4        4.57        1.96      9.08 o 
   4   0   4      148.65      139.87     15.95 o 
   5   0   4      655.03      633.46     27.16 o 
   6   0   4       99.39       96.94     17.58 o 
   7   0   4        0.73      -12.90     11.33 o 
   8   0   4       13.55        8.62     11.03 o 
   9   0   4      219.17      255.72     36.47 o 
  10   0   4      919.19      808.48     39.19 o 
  11   0   4     1689.52     1512.81     62.39 o 
  12   0   4      698.11      661.47     30.58 o 
  13   0   4      982.56      976.16     30.62 o 
  14   0   4      269.10      287.66     23.31 o 
  15   0   4     4649.97     4599.88    204.27 o 
  16   0   4      689.66      791.52     38.72 o 
  17   0   4      630.65      653.15     23.66 o 
  18   0   4       20.06       19.83      8.62 o 
  19   0   4       64.18       48.86      9.80 o 
  20   0   4        0.27       -7.49      7.12 o 
  21   0   4       63.91       68.61     10.43 o 
  22   0   4       84.82      121.39     12.63 o 
  23   0   4      226.31      240.13     22.37 o 
  24   0   4      184.43      185.05     14.16 o 
  25   0   4      203.24      186.63     19.77 o 
  26   0   4        1.57      -10.42      9.66 o 
  27   0   4       31.30       30.27     17.61 o 
  28   0   4        8.73       15.55     15.24 o 
  29   0   4       90.04       80.66     21.04 o 
  30   0   4       80.82       80.14     22.16 o 
  31   0   4       12.78        8.99     16.59 o 
  32   0   4      200.02      178.73     32.66 o 
  33   0   4        0.39       -9.83     16.10 o 
  34   0   4       12.74       49.54     20.41 o 
  35   0   4      408.58      383.20     95.14 o 
  36   0   4       79.93       71.60     23.49 o 
  37   0   4        0.10      -21.00     16.99 o 
  38   0   4       70.63       48.81     24.47 o 
  39   0   4       41.16       32.23     21.79 o 
  40   0   4        7.88       35.02     21.38 o 
  41   0   4      603.14      545.15     41.16 o 
  42   0   4      139.85      205.93     41.81 o 
  43   0   4        1.42        7.27     21.32 o 
  44   0   4       14.16       -0.44     20.96 o 
  45   0   4        3.14        7.74     20.48 o 
  46   0   4       12.88       18.74     23.27 o 
  47   0   4       88.52      103.05     29.82 o 
  48   0   4       13.66        9.53     24.77 o 
   0   1   4      331.39      340.55     16.26 o 
   1   1   4     2137.38     1996.90     37.58 o 
   2   1   4      168.15      189.57     12.70 o 
   3   1   4      545.34      568.62     17.90 o 
   4   1   4      240.43      374.28     31.82 o 
   5   1   4     6934.67     6955.95    153.58 o 
   6   1   4      294.26      359.71     36.68 o 
   7   1   4     1583.63     1494.92     46.49 o 
   8   1   4       17.77       71.54      9.66 o 
   9   1   4      613.85      549.21     17.46 o 
  10   1   4     1297.30     1213.97     40.96 o 
  11   1   4        4.43       17.56      6.61 o 
  12   1   4       37.84       57.41      9.46 o 
  13   1   4      946.92      905.98     25.31 o 
  14   1   4     2725.22     2902.39     97.01 o 
  15   1   4      354.91      361.15     13.72 o 
  16   1   4       37.80       59.44      8.57 o 
  17   1   4        5.93        6.41      6.19 o 
  18   1   4      444.48      438.49     17.78 o 
  19   1   4      149.13      209.82     15.24 o 
  20   1   4      515.34      523.87     23.32 o 
  21   1   4      180.53      229.01     15.95 o 
  22   1   4      485.82      475.70     27.75 o 
  23   1   4      216.58      265.69     16.12 o 
  24   1   4      138.75      212.74     20.33 o 
  25   1   4     1032.59      947.77     32.39 o 
  26   1   4      568.87      544.52     30.93 o 
  27   1   4      350.88      381.98     22.51 o 
  28   1   4        2.02       61.79     10.46 o 
  29   1   4      452.72      412.22     22.06 o 
  30   1   4       11.55       35.28      9.75 o 
  31   1   4       61.33       46.18     11.70 o 
  32   1   4       99.23      105.68     14.73 o 
  33   1   4      363.71      403.76     24.92 o 
  34   1   4       11.74       19.80     11.29 o 
  35   1   4        3.34       11.62     13.29 o 
  36   1   4      277.63      301.13     30.25 o 
  37   1   4      161.82      233.56     32.24 o 
  38   1   4        6.25       55.29     16.26 o 
  39   1   4      788.07      695.27     37.92 o 
  40   1   4        1.20       69.38     17.37 o 
  41   1   4      114.83      102.40     20.00 o 
  42   1   4       67.52      121.24     20.87 o 
  43   1   4       61.53       47.68     16.62 o 
  44   1   4        2.44        0.53     14.74 o 
  45   1   4        5.36      -15.28     14.02 o 
  46   1   4        1.36      -20.86     13.90 o 
  47   1   4       15.89       15.20     17.13 o 
  48   1   4       15.48        0.22     16.70 o 
   0   2   4      579.12      446.53     18.12 o 
   1   2   4        9.32       19.95      5.47 o 
   2   2   4      145.93      142.18      9.70 o 
   3   2   4     1281.67     1316.08     28.39 o 
   4   2   4      134.09      200.53     15.96 o 
   5   2   4     2534.89     2529.94     46.01 o 
   6   2   4        0.39       63.52     12.12 o 
   7   2   4     1222.27     1201.41     30.30 o 
   8   2   4     1527.25     1394.20     34.00 o 
   9   2   4     3726.38     3654.22     75.04 o 
  10   2   4      120.29      165.99     14.48 o 
  11   2   4       16.24       47.46     15.35 o 
  12   2   4      569.28      557.56     22.43 o 
  13   2   4       46.80       85.30     11.11 o 
  14   2   4      325.26      339.37     17.60 o 
  15   2   4      329.66      342.97     17.10 o 
  16   2   4      392.51      384.91     17.14 o 
  17   2   4       78.94      108.31     12.63 o 
  18   2   4       70.34       98.40     11.96 o 
  19   2   4      360.81      387.22     23.98 o 
  20   2   4      259.56      278.64     19.06 o 
  21   2   4      529.05      450.57     27.36 o 
  22   2   4        0.43       15.42      8.97 o 
  23   2   4       95.34      131.41     14.18 o 
  24   2   4      344.42      371.17     26.84 o 
  25   2   4      564.12      531.48     36.15 o 
  26   2   4      291.61      311.19     18.75 o 
  27   2   4       63.56       97.67     13.66 o 
  28   2   4      137.98      244.60     18.53 o 
  29   2   4     2625.32     2495.36    163.52 o 
  30   2   4       19.53      108.65     19.64 o 
  31   2   4      205.95      247.83     18.43 o 
  32   2   4        3.46        4.09      9.89 o 
  33   2   4        1.15      -10.65      9.19 o 
  34   2   4        1.00       -2.74      9.86 o 
  35   2   4      267.59      289.54     20.29 o 
  36   2   4       71.55       85.05     13.76 o 
  37   2   4        3.66        8.46     12.38 o 
  38   2   4        5.02       20.77     13.22 o 
  39   2   4      198.34      215.74     21.88 o 
  40   2   4        3.37       20.09     14.13 o 
  41   2   4       31.33       21.29     13.96 o 
  42   2   4        1.09      -20.64     13.76 o 
  43   2   4        0.40      -18.65     13.99 o 
  44   2   4        2.78        2.05     15.40 o 
  45   2   4       10.49       -1.99     15.09 o 
  46   2   4        4.76       -5.45     17.57 o 
   0   3   4       47.15       79.75     16.49 o 
   1   3   4       70.83       60.67      9.06 o 
   2   3   4       38.49       31.72      8.19 o 
   3   3   4       48.04       46.00      8.41 o 
   4   3   4       73.16       79.44      9.27 o 
   5   3   4      286.14      273.87     14.47 o 
   6   3   4       75.12       81.55      9.46 o 
   7   3   4       17.71        7.16      7.20 o 
   8   3   4       13.03        0.70      7.30 o 
   9   3   4        3.39       -4.74      6.86 o 
  10   3   4       41.14       20.44      8.38 o 
  11   3   4       64.78       46.80      9.38 o 
  12   3   4        0.01        6.89      7.74 o 
  13   3   4       15.71       22.36      8.39 o 
  14   3   4        2.57       -7.55      7.74 o 
  15   3   4       38.93       38.36     10.10 o 
  16   3   4       11.25        2.85      8.73 o 
  17   3   4        9.31        4.93      8.82 o 
  18   3   4        7.52       -0.37      8.74 o 
  19   3   4        1.39      -12.95      8.63 o 
  20   3   4       20.56       15.95      9.88 o 
  21   3   4       49.10       41.60     11.42 o 
  22   3   4       33.12       46.49     11.97 o 
  23   3   4       77.90       60.85     12.70 o 
  24   3   4       14.97       12.89     10.57 o 
  25   3   4       76.04       69.79     13.54 o 
  26   3   4       18.22       24.94     11.92 o 
  27   3   4      214.73      212.49     19.40 o 
  28   3   4        9.16       23.92     12.01 o 
  29   3   4        1.44       -2.18     10.91 o 
  30   3   4        1.35      -13.66     10.19 o 
  31   3   4       30.93       18.27     11.99 o 
  32   3   4        8.01       -1.92     11.28 o 
  33   3   4       11.80       12.61     11.69 o 
  34   3   4        9.57       -0.80     11.63 o 
  35   3   4       98.98      111.58     16.19 o 
  36   3   4        2.87       -1.00     10.79 o 
  37   3   4       68.32       61.38     14.27 o 
  38   3   4        0.05      -13.96     11.39 o 
  39   3   4       10.20       -9.00     11.60 o 
  40   3   4        0.07       -6.64     11.65 o 
  41   3   4        1.11      -13.78     12.79 o 
  42   3   4        4.33       -9.97     13.87 o 
  43   3   4        0.67       -3.04     16.10 o 
   0   4   4      102.59       86.80     19.54 o 
   1   4   4      189.77      206.21     18.21 o 
   2   4   4      234.52      282.14     21.10 o 
   3   4   4     1535.35     1374.68     46.47 o 
   4   4   4       14.13       63.03     13.83 o 
   5   4   4      518.96      501.83     24.94 o 
   6   4   4       45.73       72.76     12.49 o 
   7   4   4      298.97      300.17     20.56 o 
   8   4   4      199.26      247.89     19.29 o 
   9   4   4      140.95      187.38     16.39 o 
  10   4   4       16.41       11.85      9.62 o 
  11   4   4        8.95        4.73      8.98 o 
  12   4   4        4.64       -9.20      8.20 o 
  13   4   4        8.96        4.28      8.81 o 
  14   4   4        5.28       -3.94      9.02 o 
  15   4   4       31.00       43.21     11.91 o 
  16   4   4      365.04      348.13     20.39 o 
  17   4   4       76.42       53.74     11.60 o 
  18   4   4        5.71        0.64      9.97 o 
  19   4   4        5.54        3.46      9.90 o 
  20   4   4        0.21       -3.13      9.23 o 
  21   4   4      104.08      121.10     15.40 o 
  22   4   4      271.03      313.41     19.98 o 
  23   4   4     1041.84      977.85     46.12 o 
  24   4   4      158.12      223.90     20.47 o 
  25   4   4       21.74       45.26     13.42 o 
  26   4   4       12.28       31.61     13.35 o 
  27   4   4      249.48      269.80     22.67 o 
  28   4   4        4.87       10.24     12.29 o 
  29   4   4       26.49       38.24     14.19 o 
  30   4   4       48.30       46.43     14.49 o 
  31   4   4       68.09      102.75     17.47 o 
  32   4   4        1.55       -3.84     12.90 o 
  33   4   4      123.09      141.80     25.40 o 
  34   4   4       16.22       34.87     14.42 o 
  35   4   4       77.07       34.77     16.31 o 
  36   4   4        0.26      -11.21     13.84 o 
  37   4   4       12.64        6.66     13.87 o 
  38   4   4       24.48       35.62     16.13 o 
  39   4   4       83.52       72.32     17.22 o 
   0   5   4        1.60       30.50     28.78 o 
   1   5   4      408.45      395.62     44.19 o 
   2   5   4        0.46       27.72     19.63 o 
   3   5   4        1.50        0.19     16.03 o 
   4   5   4       29.05       55.02     20.21 o 
   5   5   4      506.31      472.39     26.59 o 
   6   5   4       28.04       65.82     15.36 o 
   7   5   4       63.82       30.35     14.23 o 
   8   5   4       24.59       11.31     13.09 o 
   9   5   4        2.41       -2.17     12.73 o 
  10   5   4        0.92       -7.12     12.48 o 
  11   5   4       91.06       70.64     16.61 o 
  12   5   4       66.74       47.35     15.93 o 
  13   5   4       30.78       56.53     16.34 o 
  14   5   4        4.46       -9.41     11.70 o 
  15   5   4       29.88       49.79     14.20 o 
  16   5   4       69.49       73.63     15.17 o 
  17   5   4      123.98      140.61     17.65 o 
  18   5   4      183.25      194.94     23.45 o 
  19   5   4        0.54       18.67     12.29 o 
  20   5   4       10.35       -4.66     11.21 o 
  21   5   4       32.82       28.88     12.89 o 
  22   5   4       41.32       51.30     13.95 o 
  23   5   4       44.89       27.93     13.40 o 
  24   5   4       13.16        5.79     12.30 o 
  25   5   4      164.16      154.84     21.84 o 
  26   5   4       65.89       75.82     15.85 o 
  27   5   4       59.42       44.10     14.97 o 
  28   5   4       17.07       -2.52     12.78 o 
  29   5   4       10.54       -4.61     14.14 o 
  30   5   4       11.87       11.91     14.88 o 
  31   5   4       30.21       10.61     15.12 o 
  32   5   4        5.34       -2.63     14.34 o 
  33   5   4        0.17      -18.02     14.32 o 
   0   6   4        0.15      -22.77     31.14 o 
   1   6   4       31.75       41.61     26.12 o 
   2   6   4        1.46       23.21     23.49 o 
   3   6   4       16.87       18.56     19.99 o 
   4   6   4        0.19        7.77     19.91 o 
   5   6   4       71.24       77.84     23.31 o 
   6   6   4        0.00        7.47     19.76 o 
   7   6   4        8.47        1.48     19.33 o 
   8   6   4        6.22       14.76     18.89 o 
   9   6   4       11.14       -7.65     18.23 o 
  10   6   4        7.48      -13.27     18.45 o 
  11   6   4       74.22       84.09     24.57 o 
  12   6   4       41.31       76.23     19.61 o 
  13   6   4      126.40      156.93     22.79 o 
  14   6   4       49.99       77.00     19.33 o 
  15   6   4       15.29        7.93     15.50 o 
  16   6   4       12.60      -13.02     15.23 o 
  17   6   4        2.78       -4.85     16.29 o 
  18   6   4        1.05      -10.21     16.78 o 
  19   6   4        0.11       -2.75     16.05 o 
  20   6   4       29.44       -0.21     15.48 o 
  21   6   4        0.00       -8.88     16.52 o 
  22   6   4        4.74        8.80     18.13 o 
  23   6   4        1.21      -21.61     17.62 o 
  24   6   4        0.66      -20.78     16.00 o 
   1   1   5        9.64       14.08      6.32 o 
   2   1   5       76.61       54.37     10.81 o 
   3   1   5      341.23      322.53     14.41 o 
   4   1   5        1.64       15.95      8.31 o 
   5   1   5      913.75      916.20     25.62 o 
   6   1   5      497.57      498.03     17.51 o 
   7   1   5      815.80      806.06     28.22 o 
   8   1   5     1078.61     1033.61     31.63 o 
   9   1   5       30.35       87.16     11.29 o 
  10   1   5      787.13      664.54     23.28 o 
  11   1   5        0.68        1.97      7.48 o 
  12   1   5        2.30        1.08      7.55 o 
  13   1   5      161.18      199.60     13.61 o 
  14   1   5      634.76      567.21     21.58 o 
  15   1   5        1.07       21.65      8.72 o 
  16   1   5      240.77      231.30     17.01 o 
  17   1   5        0.47        4.10      8.47 o 
  18   1   5      175.84      205.47     16.48 o 
  19   1   5      231.95      260.99     39.21 o 
  20   1   5      143.09      140.79     26.14 o 
  21   1   5       23.34       40.44     10.80 o 
  22   1   5        0.08       -7.65      8.29 o 
  23   1   5      120.57      162.90     15.58 o 
  24   1   5       12.94       29.25      9.72 o 
  25   1   5      915.82      833.67     44.81 o 
  26   1   5      327.74      341.49     18.18 o 
  27   1   5       16.38       33.06     11.84 o 
  28   1   5        1.03       -7.32     10.85 o 
  29   1   5       23.18       21.45     13.50 o 
  30   1   5       38.69       44.81     15.11 o 
  31   1   5      109.18       80.27     17.16 o 
  32   1   5        2.83        1.98     12.77 o 
  33   1   5       33.83        6.14     14.08 o 
  34   1   5       60.75       47.31     16.10 o 
  35   1   5        5.92       12.39     13.90 o 
  36   1   5       79.45       94.34     19.17 o 
  37   1   5      248.91      257.27     40.00 o 
  38   1   5      107.05      126.15     21.10 o 
  39   1   5      172.25      212.67     24.78 o 
  40   1   5       50.14       53.10     17.91 o 
  41   1   5       18.36       41.14     17.31 o 
  42   1   5      122.77       90.91     20.53 o 
  43   1   5        0.02       -0.37     16.01 o 
  44   1   5       13.97        1.57     16.96 o 
  45   1   5        0.93      -16.02     15.47 o 
   1   2   5       48.95       57.58      7.88 o 
   2   2   5      248.08      243.25     16.51 o 
   3   2   5      167.33      163.16     12.73 o 
   4   2   5      173.06      215.29     13.35 o 
   5   2   5      540.43      486.75     24.35 o 
   6   2   5        2.04       25.24      8.11 o 
   7   2   5       51.28       67.44     12.73 o 
   8   2   5      208.34      236.42     16.00 o 
   9   2   5      640.55      573.41     30.43 o 
  10   2   5     1892.10     1843.15     48.83 o 
  11   2   5       27.51       42.12     12.59 o 
  12   2   5       39.64       38.92     11.03 o 
  13   2   5       16.15       17.10     10.61 o 
  14   2   5      116.06      129.03     14.39 o 
  15   2   5        0.77       10.76      9.45 o 
  16   2   5      371.38      351.43     18.87 o 
  17   2   5      185.25      221.71     22.76 o 
  18   2   5       21.92       31.72     10.58 o 
  19   2   5      124.40      132.05     14.94 o 
  20   2   5       49.01       55.78     12.11 o 
  21   2   5      169.69      202.75     20.16 o 
  22   2   5      136.22      118.54     15.33 o 
  23   2   5        4.10        6.21      9.77 o 
  24   2   5       16.55        4.75     10.05 o 
  25   2   5      240.22      230.69     19.37 o 
  26   2   5       77.04      131.20     15.86 o 
  27   2   5      358.71      361.73     22.45 o 
  28   2   5      256.18      338.71     30.43 o 
  29   2   5       76.14       76.95     13.06 o 
  30   2   5       53.76       90.94     14.06 o 
  31   2   5       97.89       81.97     14.60 o 
  32   2   5       32.57       30.53     11.88 o 
  33   2   5      156.68      136.54     18.42 o 
  34   2   5       15.42       13.33     12.85 o 
  35   2   5       23.40       15.33     15.09 o 
  36   2   5        2.05        2.61     15.03 o 
  37   2   5        1.65      -21.09     14.16 o 
  38   2   5        0.10        0.57     14.87 o 
  39   2   5       22.35       17.62     16.28 o 
  40   2   5       15.23        2.83     15.69 o 
  41   2   5        0.37       -3.43     15.43 o 
  42   2   5        2.76       -6.94     15.74 o 
  43   2   5       22.68       26.11     18.13 o 
   1   3   5       58.40       62.75     12.57 o 
   2   3   5       14.10        6.46      9.44 o 
   3   3   5       29.54       25.99     10.50 o 
   4   3   5        2.56       -2.73     10.06 o 
   5   3   5        4.26      -11.60     11.23 o 
   6   3   5        8.61       -9.15      8.30 o 
   7   3   5       10.55       14.45      9.12 o 
   8   3   5       20.18       11.66      8.72 o 
   9   3   5        2.40       -0.39      8.63 o 
  10   3   5      135.35      119.97     13.53 o 
  11   3   5        6.66        1.34      8.67 o 
  12   3   5      189.61      202.38     16.35 o 
  13   3   5      217.84      282.14     26.93 o 
  14   3   5        2.00       -0.18      8.86 o 
  15   3   5       36.83       40.53     11.61 o 
  16   3   5       30.71       21.26     10.68 o 
  17   3   5      142.40      136.77     15.85 o 
  18   3   5       28.09       48.98     12.29 o 
  19   3   5      297.19      306.78     22.23 o 
  20   3   5        0.10        0.04     10.73 o 
  21   3   5      122.96      135.08     16.68 o 
  22   3   5       71.10       81.52     14.45 o 
  23   3   5       48.25       64.82     14.21 o 
  24   3   5      220.47      206.65     19.58 o 
  25   3   5       30.90       74.92     14.27 o 
  26   3   5      259.33      243.29     21.11 o 
  27   3   5        0.03        9.59     11.84 o 
  28   3   5      132.88      136.33     22.51 o 
  29   3   5        0.88       -1.82     11.32 o 
  30   3   5        8.68       27.74     13.01 o 
  31   3   5      106.72      118.02     17.93 o 
  32   3   5       15.45       16.21     12.94 o 
  33   3   5      175.45      200.54     19.68 o 
  34   3   5       14.56       14.45     12.99 o 
  35   3   5       21.46       16.27     13.45 o 
  36   3   5       20.26       21.42     13.58 o 
  37   3   5        5.82        3.24     12.90 o 
  38   3   5        0.88        4.46     14.86 o 
  39   3   5       13.13       -5.80     14.84 o 
  40   3   5       15.41        8.28     15.96 o 
   1   4   5       36.38       -1.95     18.60 o 
   2   4   5       21.49        6.91     17.39 o 
   3   4   5      575.56      539.94     32.36 o 
   4   4   5      129.81      154.29     21.54 o 
   5   4   5      117.48      125.23     20.64 o 
   6   4   5      148.00      168.71     20.07 o 
   7   4   5      202.13      238.99     31.43 o 
   8   4   5      701.49      642.11     30.36 o 
   9   4   5      104.51       97.49     19.74 o 
  10   4   5       11.86       14.01     11.83 o 
  11   4   5       22.59        9.06     12.25 o 
  12   4   5        6.53        2.20     11.19 o 
  13   4   5        3.45       -4.72      9.61 o 
  14   4   5       82.76       74.13     14.18 o 
  15   4   5       57.64       56.44     12.57 o 
  16   4   5      125.19      115.22     14.89 o 
  17   4   5        1.88       -3.98     10.13 o 
  18   4   5        6.85       -7.13     10.73 o 
  19   4   5        0.17      -10.08     10.13 o 
  20   4   5       87.06       82.82     14.78 o 
  21   4   5        3.91        2.48     10.73 o 
  22   4   5        0.40       25.08     11.57 o 
  23   4   5      381.26      404.72     36.16 o 
  24   4   5      119.11      160.25     17.74 o 
  25   4   5       21.49       25.84     12.30 o 
  26   4   5       82.59       78.34     16.33 o 
  27   4   5      118.69      100.85     17.93 o 
  28   4   5       26.83       14.49     13.80 o 
  29   4   5       18.32       25.39     14.39 o 
  30   4   5       68.19       70.14     16.92 o 
  31   4   5       45.64       46.13     15.97 o 
  32   4   5       13.18       16.25     14.70 o 
  33   4   5       75.33       97.54     18.40 o 
  34   4   5       12.97       19.59     15.67 o 
  35   4   5       38.68       39.39     16.24 o 
  36   4   5       29.62       50.00     15.99 o 
   1   5   5      370.72      363.84     44.71 o 
   2   5   5        0.40       15.10     21.84 o 
   3   5   5      137.58      159.76     33.51 o 
   4   5   5        7.72        6.08     22.08 o 
   5   5   5       24.12        7.10     21.76 o 
   6   5   5      110.54       68.50     22.10 o 
   7   5   5       11.15       -1.52     17.43 o 
   8   5   5        0.00      -16.08     15.50 o 
   9   5   5       15.30        8.12     18.72 o 
  10   5   5       11.20       14.43     14.58 o 
  11   5   5        3.72       -6.02     13.67 o 
  12   5   5        3.87       -2.24     14.08 o 
  13   5   5        5.07       -5.27     14.12 o 
  14   5   5        0.55      -10.71     13.60 o 
  15   5   5        2.57       -9.05     13.18 o 
  16   5   5       59.07       56.59     17.81 o 
  17   5   5        3.01       22.21     15.90 o 
  18   5   5      207.05      202.35     25.01 o 
  19   5   5       50.92       63.09     16.39 o 
  20   5   5      234.60      178.41     22.26 o 
  21   5   5       13.23        7.06     14.66 o 
  22   5   5        3.81        7.80     14.53 o 
  23   5   5       32.21       43.07     14.77 o 
  24   5   5       61.71       25.39     14.21 o 
  25   5   5        1.73       16.47     13.10 o 
  26   5   5       21.54       13.41     13.81 o 
  27   5   5       20.91       15.01     13.73 o 
  28   5   5        2.73       -3.79     14.77 o 
  29   5   5        0.35      -19.59     14.36 o 
   1   6   5       26.52       29.99     24.76 o 
   2   6   5       13.03        6.80     25.20 o 
   3   6   5       59.55       92.87     32.20 o 
   4   6   5       33.84       19.55     26.15 o 
   5   6   5        0.00      -16.57     23.26 o 
   6   6   5        9.10      -34.61     23.87 o 
   7   6   5       15.63        9.30     20.76 o 
   8   6   5        8.43        5.86     22.95 o 
   9   6   5        8.75        7.56     21.80 o 
  10   6   5        1.68      -11.53     20.29 o 
  11   6   5        0.17       -8.67     20.87 o 
  12   6   5        3.90        1.77     20.80 o 
  13   6   5        0.67       -9.66     21.16 o 
  14   6   5        2.92       -8.23     22.45 o 
  15   6   5        4.40      -10.84     20.07 o 
  16   6   5        3.44        2.95     21.71 o 
  17   6   5        5.44      -10.30     16.49 o 
   0   0   6       47.29      179.11     39.72 o 
   1   0   6     4318.59     4620.96    143.63 o 
   2   0   6      268.33      418.14     32.74 o 
   3   0   6      190.92      234.25     34.26 o 
   4   0   6       27.07       10.92     14.28 o 
   5   0   6       13.22       10.70     14.30 o 
   6   0   6      366.72      417.65     40.05 o 
   7   0   6        0.98       16.19     16.67 o 
   8   0   6      516.44      443.28     33.75 o 
   9   0   6        9.45        2.37     14.47 o 
  10   0   6        2.22       -6.66     19.02 o 
  11   0   6       43.40       32.77     14.32 o 
  12   0   6        8.75       20.64     11.53 o 
  13   0   6      116.75       88.89     15.70 o 
  14   0   6        0.02        4.46     11.01 o 
  15   0   6       22.37        9.36     15.43 o 
  16   0   6       26.07       29.74     13.06 o 
  17   0   6      586.35      556.76     36.95 o 
  18   0   6      771.42      777.79     83.12 o 
  19   0   6        7.37       84.82     20.76 o 
  20   0   6      431.14      425.86     35.49 o 
  21   0   6      106.29      154.88     26.59 o 
  22   0   6      898.11      788.10    159.50 o 
  23   0   6        2.28       29.24     17.95 o 
  24   0   6      199.05      238.98     69.62 o 
  25   0   6      126.15      225.93     31.47 o 
  26   0   6      306.70      338.26    105.77 o 
  27   0   6      234.05      277.85     42.90 o 
  28   0   6      208.34      221.06     33.19 o 
  29   0   6      141.29      133.07     61.21 o 
  30   0   6        3.84       -4.43     17.96 o 
  31   0   6        0.33       -3.07     17.79 o 
  32   0   6       18.49       13.72     20.39 o 
  33   0   6       42.12       16.11     21.03 o 
  34   0   6       62.52       83.22     26.13 o 
  35   0   6        1.58       -9.33     18.29 o 
  36   0   6       46.25       15.65     26.50 o 
  37   0   6       52.64       14.61     50.42 o 
  38   0   6       16.15       22.20     24.19 o 
  39   0   6        1.15       14.14     24.03 o 
  40   0   6      131.91      148.03     33.31 o 
  41   0   6      133.19      184.55     36.37 o 
   0   1   6     1185.51     1177.38     44.41 o 
   1   1   6      175.44      226.55     13.11 o 
   2   1   6      157.80      180.11     11.68 o 
   3   1   6      158.04      182.30     13.95 o 
   4   1   6      422.15      392.36     21.33 o 
   5   1   6        9.74        1.54      8.31 o 
   6   1   6       68.82       68.49     12.27 o 
   7   1   6       56.82       64.92     13.58 o 
   8   1   6      139.44      140.89     14.66 o 
   9   1   6       93.49       69.09     12.22 o 
  10   1   6        0.10       -8.22      8.47 o 
  11   1   6        5.33       -0.53      8.77 o 
  12   1   6       18.05       12.58     10.25 o 
  13   1   6      166.82      176.94     30.95 o 
  14   1   6        2.35        4.40     10.53 o 
  15   1   6       84.53       81.48     14.94 o 
  16   1   6      144.88      135.26     18.30 o 
  17   1   6        3.06        0.70     10.44 o 
  18   1   6       72.33       74.34     14.72 o 
  19   1   6      101.11      107.70     14.67 o 
  20   1   6      166.60      204.39     27.06 o 
  21   1   6      538.84      498.04     23.97 o 
  22   1   6        8.53       89.57     14.36 o 
  23   1   6      334.59      374.45     25.75 o 
  24   1   6      353.45      404.88     40.23 o 
  25   1   6      413.65      442.58     50.29 o 
  26   1   6       77.94       73.61     15.93 o 
  27   1   6        1.51       11.16     12.72 o 
  28   1   6       18.72       15.23     13.71 o 
  29   1   6        0.19      -17.83     11.89 o 
  30   1   6        0.31       -3.34     13.64 o 
  31   1   6        9.57        9.65     14.42 o 
  32   1   6        0.87       -5.55     14.01 o 
  33   1   6        3.50      -13.69     13.46 o 
  34   1   6       73.17       79.87     19.03 o 
  35   1   6       67.08       62.95     18.38 o 
  36   1   6       11.33       27.48     16.65 o 
  37   1   6       40.41       36.62     17.79 o 
  38   1   6        3.86       10.90     16.27 o 
  39   1   6        7.69        2.72     16.05 o 
  40   1   6        6.98       -2.14     15.58 o 
  41   1   6        7.03      -14.20     16.51 o 
   0   2   6       76.00       83.16     19.20 o 
   1   2   6        1.09      -10.25      9.78 o 
   2   2   6       19.32        2.46     11.83 o 
   3   2   6       27.99       21.43     10.45 o 
   4   2   6       27.86       27.33     11.23 o 
   5   2   6        1.31        1.67      9.92 o 
   6   2   6      103.26      123.56     14.11 o 
   7   2   6      228.21      262.46     17.90 o 
   8   2   6       15.94       61.16     12.07 o 
   9   2   6     1082.94      959.40     31.86 o 
  10   2   6      188.72      246.87     24.05 o 
  11   2   6      417.53      422.21     23.84 o 
  12   2   6       48.26       67.93     14.06 o 
  13   2   6      141.82      146.62     25.93 o 
  14   2   6       59.42       34.31     17.45 o 
  15   2   6       73.29       66.36     13.28 o 
  16   2   6       22.89        9.21     11.30 o 
  17   2   6       53.67       51.50     12.95 o 
  18   2   6       90.95       95.10     14.74 o 
  19   2   6        0.21       -8.93     10.55 o 
  20   2   6        3.49       -9.06      9.91 o 
  21   2   6       60.31       35.39     12.91 o 
  22   2   6        4.10       -4.97     10.78 o 
  23   2   6       70.61      101.69     15.49 o 
  24   2   6      158.23      152.01     17.43 o 
  25   2   6       13.34       16.01     12.05 o 
  26   2   6        2.92       -7.44     10.82 o 
  27   2   6       52.30       44.12     15.24 o 
  28   2   6        1.66       -4.30     11.43 o 
  29   2   6        5.27       -0.56     13.56 o 
  30   2   6      202.89      204.13     32.40 o 
  31   2   6        7.13       -1.84     13.80 o 
  32   2   6       17.52       13.84     14.53 o 
  33   2   6        6.36       18.08     15.55 o 
  34   2   6      284.64      282.86     27.94 o 
  35   2   6      153.09      168.90     23.28 o 
  36   2   6        1.85       -2.89     15.64 o 
  37   2   6       41.36       69.31     19.60 o 
  38   2   6        1.20       -8.29     16.59 o 
  39   2   6        6.28        3.33     16.46 o 
   0   3   6      132.32      124.95     34.19 o 
   1   3   6        5.47       -1.54     12.00 o 
   2   3   6       47.05       23.30     14.83 o 
   3   3   6        7.73        1.33     12.20 o 
   4   3   6        3.20       -8.49     11.26 o 
   5   3   6        0.37       14.25     13.60 o 
   6   3   6      687.04      639.63     30.81 o 
   7   3   6      816.53      761.26     35.73 o 
   8   3   6      637.10      634.68     30.92 o 
   9   3   6      378.38      423.50     28.58 o 
  10   3   6        0.15       18.23     14.10 o 
  11   3   6       82.51      141.21     22.32 o 
  12   3   6     1075.58      977.53     40.16 o 
  13   3   6       86.14      136.03     17.22 o 
  14   3   6      249.67      246.34     23.70 o 
  15   3   6        9.90       18.19     11.03 o 
  16   3   6       64.97       73.81     13.46 o 
  17   3   6       30.33       16.78     11.39 o 
  18   3   6       41.03       39.59     13.30 o 
  19   3   6      145.76      142.83     17.43 o 
  20   3   6        0.11       -4.30     11.35 o 
  21   3   6        1.54      -15.76     10.50 o 
  22   3   6        0.00      -17.03     11.35 o 
  23   3   6        4.34      -12.56     11.82 o 
  24   3   6        6.23       -0.34     12.35 o 
  25   3   6       11.26       -1.90     12.28 o 
  26   3   6       53.07       63.12     15.70 o 
  27   3   6        8.66        1.94     12.80 o 
  28   3   6        8.06       -5.60     12.64 o 
  29   3   6       37.05       22.18     13.91 o 
  30   3   6        9.44       12.62     14.02 o 
  31   3   6      157.15      143.40     23.62 o 
  32   3   6       17.87       20.56     14.33 o 
  33   3   6       93.38      111.78     18.91 o 
  34   3   6       26.48       36.08     18.39 o 
  35   3   6       31.15       25.37     17.94 o 
  36   3   6        3.84       11.40     17.42 o 
   0   4   6       22.51       18.66     27.52 o 
   1   4   6        2.37       -3.78     17.65 o 
   2   4   6        4.78       22.65     19.31 o 
   3   4   6        6.75       -6.29     18.39 o 
   4   4   6      145.94      127.30     46.06 o 
   5   4   6      250.69      224.95     33.81 o 
   6   4   6        9.08       19.27     18.72 o 
   7   4   6       25.97       17.59     19.17 o 
   8   4   6       27.64       32.79     17.31 o 
   9   4   6       12.41        9.81     19.98 o 
  10   4   6      120.46      110.56     21.11 o 
  11   4   6      109.97      106.38     20.09 o 
  12   4   6       21.68       29.09     13.34 o 
  13   4   6        0.48        0.82     14.45 o 
  14   4   6       33.79       48.37     17.34 o 
  15   4   6      192.52      192.66     21.82 o 
  16   4   6        8.56        6.16     13.37 o 
  17   4   6        5.56       -3.81     13.11 o 
  18   4   6       11.60      -17.06     13.04 o 
  19   4   6       16.38        0.05     13.54 o 
  20   4   6        8.69       -7.91     13.46 o 
  21   4   6       35.43       37.31     16.25 o 
  22   4   6       42.62       15.05     12.79 o 
  23   4   6       16.75        2.01     12.21 o 
  24   4   6        1.56       -0.88     12.11 o 
  25   4   6        4.37       -0.21     11.96 o 
  26   4   6        0.20      -15.18     12.73 o 
  27   4   6       11.41      -16.22     12.66 o 
  28   4   6       19.21       -3.60     14.74 o 
  29   4   6        0.33       -6.36     14.50 o 
  30   4   6       17.02       30.98     15.88 o 
  31   4   6       29.72       41.39     16.91 o 
   0   5   6      387.22      464.15     70.50 o 
   1   5   6      112.37      118.55     29.55 o 
   2   5   6        2.27       -9.86     19.76 o 
   3   5   6        3.82      -16.34     20.54 o 
   4   5   6        5.80       22.34     23.10 o 
   5   5   6        6.16        1.08     21.64 o 
   6   5   6       28.53       33.25     24.23 o 
   7   5   6        9.03        6.03     23.06 o 
   8   5   6        7.11      -16.11     22.70 o 
   9   5   6        1.66      -26.81     21.51 o 
  10   5   6       12.45       11.29     23.30 o 
  11   5   6        3.36       -5.73     20.66 o 
  12   5   6        2.85       -2.52     17.92 o 
  13   5   6        0.74      -10.72     18.56 o 
  14   5   6        0.08      -10.92     18.09 o 
  15   5   6       16.43        2.43     16.15 o 
  16   5   6        2.79      -19.84     15.22 o 
  17   5   6       31.52       40.77     18.35 o 
  18   5   6      101.26      131.65     23.05 o 
  19   5   6      123.01      143.33     20.88 o 
  20   5   6       19.17       26.38     16.35 o 
  21   5   6       71.24       59.88     18.20 o 
  22   5   6        7.23       30.65     17.33 o 
   1   1   7      128.42      117.14     16.23 o 
   2   1   7        0.55      -11.93     10.39 o 
   3   1   7        7.80       15.90     12.94 o 
   4   1   7      300.58      413.47     27.60 o 
   5   1   7      194.53      239.79     19.28 o 
   6   1   7      125.16      128.44     16.39 o 
   7   1   7       17.17       22.21     11.17 o 
   8   1   7       96.04       97.97     22.11 o 
   9   1   7       38.00       43.07     15.78 o 
  10   1   7        0.24      -13.65      9.69 o 
  11   1   7        2.23      -11.57      9.99 o 
  12   1   7        0.57       -1.30     10.56 o 
  13   1   7        8.12       -2.93     10.93 o 
  14   1   7        0.70       -9.70     10.90 o 
  15   1   7       15.52       -0.31     11.27 o 
  16   1   7        1.45      -15.86     10.57 o 
  17   1   7       34.23       32.25     13.34 o 
  18   1   7       20.32       25.15     15.25 o 
  19   1   7        8.07       17.65     14.91 o 
  20   1   7      347.62      315.67     26.52 o 
  21   1   7        0.31       17.28     12.55 o 
  22   1   7        4.12       20.61     13.91 o 
  23   1   7      179.52      243.56     24.31 o 
  24   1   7      362.03      364.22     26.62 o 
  25   1   7       66.64       86.23     17.96 o 
  26   1   7       31.80       28.36     14.83 o 
  27   1   7       23.06       26.51     14.84 o 
  28   1   7       13.33       15.66     14.93 o 
  29   1   7       23.56        9.79     14.57 o 
  30   1   7       35.74       63.36     17.05 o 
  31   1   7       47.23       58.64     17.98 o 
  32   1   7        4.94       -4.86     14.59 o 
  33   1   7       16.22        0.36     15.18 o 
  34   1   7        2.16      -21.73     14.78 o 
  35   1   7        3.22      -17.70     14.33 o 
  36   1   7        2.87       -9.88     16.83 o 
   1   2   7       15.66       11.50     14.83 o 
   2   2   7       37.47       24.72     18.11 o 
   3   2   7       17.41        8.42     12.55 o 
   4   2   7       50.28       53.19     16.90 o 
   5   2   7       24.53       21.72     12.84 o 
   6   2   7      180.45      177.33     26.93 o 
   7   2   7       93.37       77.77     16.57 o 
   8   2   7       92.66       74.66     19.58 o 
   9   2   7        0.11        6.41     12.68 o 
  10   2   7      260.80      282.22     25.63 o 
  11   2   7      317.09      303.43     32.27 o 
  12   2   7      338.32      310.30     27.64 o 
  13   2   7       14.09       41.72     13.82 o 
  14   2   7      500.65      448.37     32.84 o 
  15   2   7        0.04       19.51     12.46 o 
  16   2   7        2.87        9.83     12.82 o 
  17   2   7       84.11       66.89     16.53 o 
  18   2   7        2.44        3.97     12.64 o 
  19   2   7       41.38       50.26     15.70 o 
  20   2   7       13.79        3.73     12.49 o 
  21   2   7        1.95      -13.88     12.40 o 
  22   2   7        5.48       -7.09     12.73 o 
  23   2   7        2.17      -16.11     11.86 o 
  24   2   7        0.24       -5.53     14.19 o 
  25   2   7        1.26      -20.80     13.87 o 
  26   2   7        0.10      -10.89     15.02 o 
  27   2   7        0.00      -19.50     13.00 o 
  28   2   7        0.15      -18.66     13.96 o 
  29   2   7       68.58       28.27     16.22 o 
  30   2   7        0.23      -20.60     13.86 o 
  31   2   7        6.18        7.50     15.26 o 
  32   2   7       17.76      -10.57     14.72 o 
  33   2   7       19.58       11.21     16.53 o 
  34   2   7       11.19        6.92     15.85 o 
   1   3   7        8.89       -8.80     13.55 o 
   2   3   7        0.07      -15.39     13.45 o 
   3   3   7       12.69      -21.16     16.43 o 
   4   3   7        5.88       16.30     15.65 o 
   5   3   7       32.29       34.12     26.20 o 
   6   3   7       81.27       86.81     19.45 o 
   7   3   7       32.81       28.20     15.98 o 
   8   3   7        0.70        4.16     15.77 o 
   9   3   7       35.75       37.55     16.28 o 
  10   3   7       10.17       12.77     14.64 o 
  11   3   7       41.12       58.17     17.70 o 
  12   3   7      141.90      155.65     22.77 o 
  13   3   7       83.32      105.35     19.70 o 
  14   3   7      423.25      426.53     33.78 o 
  15   3   7       11.93       29.56     15.76 o 
  16   3   7       45.66       68.64     19.44 o 
  17   3   7        9.34        7.97     14.59 o 
  18   3   7       35.73        5.74     15.37 o 
  19   3   7       38.69       18.55     15.86 o 
  20   3   7        6.49      -17.88     15.05 o 
  21   3   7        5.16      -14.85     14.22 o 
  22   3   7        8.57      -18.57     12.38 o 
  23   3   7        1.84        2.38     12.59 o 
  24   3   7        0.14      -14.52     12.78 o 
  25   3   7       13.98        0.85     13.44 o 
  26   3   7        6.81        4.31     14.91 o 
  27   3   7       22.35        7.10     15.84 o 
  28   3   7        5.24       12.08     16.05 o 
  29   3   7       27.94        7.25     18.69 o 
  30   3   7       11.68       -2.46     17.60 o 
   1   4   7        9.12       16.61     18.97 o 
   2   4   7       47.30       42.83     27.36 o 
   3   4   7        0.85      -13.84     16.44 o 
   4   4   7       52.05       38.88     20.47 o 
   5   4   7       30.85       13.57     18.80 o 
   6   4   7        0.98       -5.78     16.17 o 
   7   4   7       21.17       11.45     17.44 o 
   8   4   7        3.39       -3.75     16.24 o 
   9   4   7       52.41       59.16     36.58 o 
  10   4   7      382.21      341.10    102.99 o 
  11   4   7       26.48       32.34     20.47 o 
  12   4   7        7.68        6.84     15.87 o 
  13   4   7       30.15       11.61     14.54 o 
  14   4   7       10.46        2.97     17.24 o 
  15   4   7       24.60       18.63     17.47 o 
  16   4   7       50.94       28.13     17.13 o 
  17   4   7       24.08       23.76     17.60 o 
  18   4   7        1.50      -10.63     16.45 o 
  19   4   7       19.90        4.16     15.35 o 
  20   4   7        0.19      -10.76     14.27 o 
  21   4   7       42.25       30.70     17.21 o 
  22   4   7       28.95       12.93     15.54 o 
  23   4   7        0.33       -6.93     14.73 o 
  24   4   7        3.23       -9.15     15.54 o 
   1   5   7       50.80       47.41     25.34 o 
   2   5   7      103.32       73.06     26.23 o 
   3   5   7       24.92       38.81     23.26 o 
   4   5   7       38.37       61.93     26.74 o 
   5   5   7       14.89       18.59     24.43 o 
   6   5   7        0.68       -3.39     22.10 o 
   7   5   7        2.05      -11.53     20.09 o 
   8   5   7        1.51      -22.10     20.90 o 
   9   5   7        0.11      -10.06     21.17 o 
  10   5   7        6.96       -4.73     21.27 o 
  11   5   7        0.34       -8.36     21.20 o 
   0   0   8     1779.98     1924.08    158.34 o 
   1   0   8       62.06       92.19     26.88 o 
   2   0   8       21.62       66.48     24.65 o 
   3   0   8      808.59      795.26     43.30 o 
   4   0   8      227.77      242.55     32.29 o 
   5   0   8        2.07       -0.53     22.23 o 
   6   0   8        0.38      -27.92     29.85 o 
   7   0   8       39.14      -11.37     21.14 o 
   8   0   8        4.18        1.46     15.29 o 
   9   0   8       10.31      -22.29     14.86 o 
  10   0   8       12.75       -6.82     21.73 o 
  11   0   8        0.77       11.28     18.09 o 
  12   0   8        9.76        5.87     17.90 o 
  13   0   8       22.09       21.36     18.18 o 
  14   0   8       25.19       16.99     19.65 o 
  15   0   8       40.76       43.06     20.04 o 
  16   0   8       96.13       90.75     25.35 o 
  17   0   8      167.80      289.26     37.08 o 
  18   0   8        6.28       87.64     24.32 o 
  19   0   8      575.73      605.15     46.28 o 
  20   0   8      439.71      549.19    121.41 o 
  21   0   8      824.70      792.10     79.09 o 
  22   0   8      347.53      448.40     46.54 o 
  23   0   8      173.80      209.83     58.74 o 
  24   0   8        1.47       33.78     22.09 o 
  25   0   8      298.33      295.52    127.29 o 
  26   0   8       11.83       11.15     21.96 o 
  27   0   8        2.13      -11.09     20.03 o 
  28   0   8        5.25       -0.48     21.73 o 
  29   0   8        0.00      -10.75     20.71 o 
  30   0   8       25.48       27.85     23.39 o 
   0   1   8        6.33       -4.64     19.22 o 
   1   1   8       50.10       47.24     14.81 o 
   2   1   8       17.10       35.51     15.78 o 
   3   1   8      222.97      217.38     26.30 o 
   4   1   8        0.61        3.92     15.83 o 
   5   1   8       52.95       34.94     18.53 o 
   6   1   8       15.62       -1.63     17.99 o 
   7   1   8        1.94      -13.93     11.18 o 
   8   1   8       13.83       -5.89     11.91 o 
   9   1   8        3.26       -9.33     12.45 o 
  10   1   8        8.06        3.73     13.80 o 
  11   1   8       19.10       16.42     13.65 o 
  12   1   8        0.32       -4.30     12.78 o 
  13   1   8       25.63       14.47     12.83 o 
  14   1   8       15.07        1.47     15.00 o 
  15   1   8        3.92       -4.47     15.73 o 
  16   1   8        6.29        2.80     16.06 o 
  17   1   8       31.02       10.47     16.43 o 
  18   1   8        0.01        1.82     13.20 o 
  19   1   8       22.88       19.03     14.17 o 
  20   1   8       77.31       85.18     18.16 o 
  21   1   8        0.85       -3.69     13.16 o 
  22   1   8       14.70       10.38     14.17 o 
  23   1   8       16.81       -5.20     14.03 o 
  24   1   8        5.80      -12.88     13.49 o 
  25   1   8       12.39       -0.37     14.31 o 
  26   1   8        0.28      -14.38     13.68 o 
  27   1   8        7.35       -0.63     14.51 o 
  28   1   8        4.93      -16.73     18.75 o 
  29   1   8        5.65       -7.11     14.94 o 
   0   2   8       15.07      -29.53     33.21 o 
   1   2   8        9.45        9.09     36.09 o 
   2   2   8       10.27        9.97     13.96 o 
   3   2   8       33.38       17.05     14.84 o 
   4   2   8       73.98       50.22     18.48 o 
   5   2   8        6.63       15.18     13.42 o 
   6   2   8       81.67       72.01     16.64 o 
   7   2   8       21.14        4.33     14.05 o 
   8   2   8       37.89       10.94     13.84 o 
   9   2   8        8.04       16.81     14.75 o 
  10   2   8        0.00      -17.85     11.90 o 
  11   2   8       14.73        9.08     14.10 o 
  12   2   8       35.09       21.19     15.25 o 
  13   2   8       26.73       21.43     15.82 o 
  14   2   8       58.71       32.65     16.43 o 
  15   2   8       27.84       32.33     17.88 o 
  16   2   8        0.68        3.21     15.96 o 
  17   2   8       30.19       18.58     17.22 o 
  18   2   8        0.29        5.98     17.58 o 
  19   2   8       64.53       37.48     25.47 o 
  20   2   8        5.57       -4.15     22.14 o 
  21   2   8        1.10       -8.08     22.92 o 
  22   2   8        0.40       -1.94     16.00 o 
  23   2   8        0.63        5.29     17.27 o 
  24   2   8        0.89       -6.57     16.38 o 
  25   2   8        0.06      -18.67     14.44 o 
  26   2   8        2.43      -15.37     14.80 o 
  27   2   8        7.83        0.09     15.55 o 
   0   3   8        3.22      -17.95     18.08 o 
   1   3   8       15.62       12.09     14.97 o 
   2   3   8        1.05       -8.41     13.67 o 
   3   3   8        1.21       -8.84     12.74 o 
   4   3   8       21.81       19.29     14.95 o 
   5   3   8       18.37        9.72     15.15 o 
   6   3   8        1.88       11.35     24.35 o 
   7   3   8        5.17       28.07     32.39 o 
   8   3   8      139.21      164.87     27.50 o 
   9   3   8      481.13      445.94     54.87 o 
  10   3   8       27.55       66.15     22.05 o 
  11   3   8      196.31      255.81     27.78 o 
  12   3   8      195.95      179.66     24.23 o 
  13   3   8      210.20      264.85     28.31 o 
  14   3   8      308.58      291.43     29.50 o 
  15   3   8      359.31      298.78     30.33 o 
  16   3   8        9.60       50.29     19.14 o 
  17   3   8        1.91      -15.53     14.69 o 
  18   3   8       23.77       22.13     17.82 o 
  19   3   8       15.21      -12.56     15.10 o 
  20   3   8        6.76       -7.25     15.82 o 
  21   3   8        6.73       12.79     17.60 o 
  22   3   8       15.10       -2.41     16.57 o 
   0   4   8       33.41        4.07     24.35 o 
   1   4   8       32.22        9.96     21.05 o 
   2   4   8        0.03      -21.69     14.46 o 
   3   4   8        2.10        6.65     17.68 o 
   4   4   8       10.36        0.30     16.32 o 
   5   4   8       10.45       -6.79     16.56 o 
   6   4   8        1.33       -6.57     17.28 o 
   7   4   8       11.02        3.76     18.02 o 
   8   4   8       34.76       23.74     18.91 o 
   9   4   8        9.95       -9.38     16.13 o 
  10   4   8       18.72        7.73     17.61 o 
  11   4   8       23.84       25.72     18.79 o 
   1   1   9        8.14        6.70     20.40 o 
   2   1   9       26.11      -21.03     22.57 o 
   3   1   9        6.49       16.03     22.88 o 
   4   1   9       21.17       30.79     22.50 o 
   5   1   9       21.40       17.55     12.56 o 
   6   1   9        2.20       -6.93     12.09 o 
   7   1   9       41.38       31.63     14.28 o 
   8   1   9       14.87        0.93     20.44 o 
   9   1   9        0.91       20.20     20.89 o 
  10   1   9      107.88       98.25     25.77 o 
  11   1   9        4.89      -10.25     20.37 o 
  12   1   9       25.36       21.42     21.84 o 
  13   1   9        1.04        4.30     23.65 o 
  14   1   9        4.59       -0.35     24.59 o 
  15   1   9       10.52       -5.30     16.97 o 
  16   1   9       12.04       22.97     19.78 o 
  17   1   9      140.13      156.73     27.01 o 
  18   1   9       42.78       44.38     20.65 o 
  19   1   9        0.43        0.47     18.03 o 
   1   2   9        6.32        5.98     17.56 o 
   2   2   9        2.40      -13.58     15.16 o 
   3   2   9        0.60        3.25     15.47 o 
   4   2   9       15.17       -0.01     15.13 o 
   5   2   9        0.76      -14.37     12.72 o 
   6   2   9        5.32        2.87     15.62 o 
   7   2   9       57.07       44.86     18.08 o 
   8   2   9       16.55       19.08     19.86 o 
   9   2   9       24.65       17.36     17.13 o 
  10   2   9       74.16       72.10     18.79 o 
  11   2   9      110.31       98.48     20.14 o 
  12   2   9        1.82       14.20     15.98 o 
  13   2   9      185.46      163.30     29.09 o 
  14   2   9       24.09       57.64     25.37 o 
  15   2   9       13.70        2.20     21.88 o 
                                                 
